# Supplementary material for: Gut microbiota plasticity in insular lizards under reversed island syndrome
Source: Sci Rep. 2022 Jul 25;12:12682. doi: 10.1038/s41598-022-16955-0 (PMC9314426; doi:10.1038/s41598-022-16955-0)
Supplement: Supplementary file 2 — Supplementary Tables. [file 41598_2022_16955_MOESM2_ESM.xlsx]

## Sheet: Title_page
Gut microbiota plasticity in insular lizards under Reversed Island Syndrome
Maria Buglione1, Ezio Ricca1,2, Simona Petrelli1, Loredana Baccigalupi 2,3, Claudia Troiano1, Anella Saggese1, Eleonora Rivieccio4 and Domenico Fulgione*1,2
Affiliations
1 Department of Biology, University of Naples Federico II, Naples, Italy
2 Task Force of the Federico II University for microbiome studies, Naples, Italy
3 Department of Molecular Medicine and Medical Biotechnology, University of Naples Federico II, Naples, Italy
4 Department of Humanities, University of Naples Federico II, Naples, Italy
Corresponding author*
Domenico Fulgione
Department of Biology, University of Naples Federico II, Via Cinthia 26, 80126 Naples, Italy
E mail address: fulgione@unina.it

## Sheet: Supplementary_Table_S1_
Supplementary Table S1: Details of bioinformatic data processing (number of raw reads derived from , filtered reads, denoised reads and non-chimeric reads) from High Throughput Sequencing on Illumina MiSeq platform of DNA extracted from lizards’ excrements from microbiota analysis. Island lizards (IL), fed island lizards (IL_F), mainland lizards (MA), and fed mainland lizards (MA_F).
Samples	Raw_reads	Filtered_reads	Denoised_reads	Non-chimeric_reads
IL_6	127290	53947	53947	49156
IL_8	114224	49286	49286	48453
IL_32	149472	66791	66791	64618
IL_36	170398	75836	75836	74425
IL_37	171736	76796	76796	73193
IL_39	157782	69445	69445	66629
IL_42	95700	42264	42264	40472
IL_43	149006	65506	65506	64046
IL_3_F	144424	64402	64402	63596
IL_4_F	151782	66598	66598	65893
IL_5_F	122440	47957	47957	47747
IL_30_F	152568	64784	64784	63961
IL_31_F	158332	67859	67859	67425
IL_33_F	145704	62856	62856	61680
IL_34_F	154134	62518	62518	61907
IL_35_F	169328	73321	73321	67926
IL_40_F	143864	62727	62727	62073
IL_41_F	147942	62872	62872	61090
MA_10	147296	57534	57534	56946
MA_12	133308	49577	49577	48308
MA_14	139990	59367	59367	58547
MA_16	138402	57396	57396	56281
MA_18	158604	69269	69269	68142
MA_20	124132	2604	2604	2604
MA_22	158928	51864	51864	50460
MA_24	120332	36593	36593	35732
MA_26	179718	79477	79477	77728
MA_9_F	128738	35040	35040	34388
MA_11_F	134398	58293	58293	55961
MA_13_F	131006	44374	44374	42837
MA_15_F	136370	44299	44299	43943
MA_17_F	154688	53506	53506	51678
MA_19_F	127510	56173	56173	53511
MA_21_F	161776	51543	51543	50098
MA_25_F	169634	74286	74286	74118
sum	5070956	2016960	2016960	1965572
mean	144884	57627.4	57627.4	56159.2
standard deviation	18391.4	14765.1	14765.1	14423.6

## Sheet: Supplementary_Table_S2_
Supplementary Table S2: Bacterial phyla in the gut microbiota of analyzed lizards. Qualitative (Taxonomy_Phylum) and quantitative (frequency of occurrence %) data on bacterial phyla in the gut microbiota of island lizards (IL), fed island lizards (IL_F), mainland lizards (MA), and fed mainland lizards (MA_F).
Taxonomy	Taxonomy_Phylum	IL_6	IL_8	IL_32	IL_36	IL_37	IL_39	IL_42	IL_43		IL_3_F	IL_4_F	IL_5_F	IL_30_F	IL_31_F	IL_33_F	IL_34_F	IL_35_F	IL_40_F	IL_41_F		MA_10	MA_12	MA_14	MA_16	MA_18	MA_20	MA_22	MA_24	MA_26		MA_9_F	MA_11_F	MA_13_F	MA_15_F	MA_17_F	MA_19_F	MA_21_F	MA_25_F
D_0__Bacteria;D_1__Actinobacteria	Actinobacteria	0.00118018	0.00313894	0.00136185	0.000833602	0.0021999	0.000825751	0	0.000983668		0.0158548	0.0246163	0.0075043	0.00685017	0.00547405	0.00238373	0.00880822	0.00153148	0.00498226	0.00378149		0.0222152	0.020448	0.00285251	0.00206109	0.00278838	0.0123124	0.0227851	0.0415041	0.00126086		0.0249425	0.0251353	0.0997436	0.023662	0.0491441	0.00384968	0.0204825	0.00483196
D_0__Bacteria;D_1__Bacteroidetes	Bacteroidetes	0.348906	0.0579878	0.157402	0.153208	0.435745	0.157313	0.3248	0.216922		0.22483	0.31793	0.186014	0.384923	0.294797	0.347344	0.251915	0.0601549	0.400081	0.370783		0.254586	0.28459	0.103151	0.314262	0.304638	0.308195	0.341796	0.323923	0.547842		0.328124	0.324501	0.263008	0.207538	0.272641	0.358095	0.293234	0.526711
D_0__Bacteria;D_1__Deferribacteres	Deferribacteres	0.000610438	0	0.000201182	0.000779821	0.000218624	7.50683e-05	0.000345952	0.000156138		0.000550514	0.00279593	0	0.000312793	7.41741e-05	0	0.000161619	0	0.000773944	0		0.000193481	0	0	0.000142144	0	0	0.000139054	0	0		0	0.000143323	0	0.000159417	0	0.000186877	4.02406e-05	0
D_0__Bacteria;D_1__Epsilonbacteraeota	Epsilonbacteraeota	0	0	0.0709245	0.000847047	0.0223406	0.0121461	0.00187803	0.00504325		0.00128977	0.0003191	0.00433908	0.00760088	0.000504384	0.00638905	0.00732133	0.0041674	0.00128991	0.004158		0.0125763	0.060306	0.00191306	0.00353583	0.00518051	0.014621	0.013965	0.0147888	0.00411708		0.00666492	0.0124153	0.0096373	0.00516967	0.0122472	9.34387e-05	0.0175047	0.00128222
D_0__Bacteria;D_1__Firmicutes	Firmicutes	0.258338	0.401413	0.642917	0.302477	0.404946	0.612933	0.588959	0.707788		0.398068	0.325224	0.743051	0.321567	0.21819	0.391662	0.475078	0.632032	0.314866	0.323047		0.380983	0.333998	0.441114	0.612391	0.160493	0.445556	0.341736	0.416332	0.306221		0.414564	0.357627	0.394797	0.39442	0.497224	0.148287	0.367679	0.274625
D_0__Bacteria;D_1__Fusobacteria	Fusobacteria	0.00099705	0	0.00385342	0.0132704	0.00750154	0.0201784	0.00595532	0.010836		0.112399	0.00101808	0.000586928	0.000172036	0.0638639	0.0616041	0.00675566	0.00449137	0.0335376	0.0829473		0.0190843	0.00504453	0.00252797	0	0	0	0.0034565	0.00179599	0		0.00200821	0.00241857	0.00149544	0.00152585	0.00141687	0.0101474	0.00213275	5.39884e-05
D_0__Bacteria;D_1__Patescibacteria	Patescibacteria	0	0	0	0	0	0	0	0		0	0	0.000314426	0	0	0	0.000468694	5.89032e-05	0.000177362	9.82206e-05		0.00116089	0.0058749	0	0	0	0.00230858	0.00121176	0.00406903	0		0.0012806	0.00374431	0.00213635	0.00107037	0.00240674	0	0.0356532	4.04913e-05
D_0__Bacteria;D_1__Proteobacteria	Proteobacteria	0.356903	0.397117	0.0696865	0.172179	0.0750564	0.121491	0.055303	0.018315		0.192585	0.279319	0.038905	0.221332	0.319883	0.172261	0.16755	0.173117	0.212141	0.200386		0.209294	0.263353	0.434435	0.0306675	0.448679	0.196614	0.246782	0.176961	0.109707		0.201636	0.246444	0.211641	0.350968	0.144948	0.472875	0.231625	0.168862
D_0__Bacteria;D_1__Tenericutes	Tenericutes	0.0133279	0.00613332	0.0147327	0.00637302	0.0101387	0.00815242	0.00746269	0.00290416		0.00147852	0.026227	0.00742045	0.0115421	0.014642	0.00462152	0.0272489	0.00323968	0.00719123	0		0.00464355	0.00568807	0.00408233	0.00783568	0.0120928	0.00615621	0.00466826	0.00252561	0.00131232		0.00291045	0.0037264	0.00118686	0.00204965	0.00196033	0.00435424	0.00814873	0.0092995
D_0__Bacteria;D_1__Verrucomicrobia	Verrucomicrobia	0.0174178	0.133715	0.0316475	0.348163	0.0405001	0.0656698	0.0116882	0.0366455		0.0522359	0.019921	0.0101245	0.0448076	0.0816211	0.0132484	0.0518958	0.118219	0.0236375	0.0147986		0.088509	0.0060825	0.0089333	0.0286775	0.0656589	0.013082	0.0138061	0.00698751	0.02954		0.0104485	0.0128632	0.00591056	0.00947392	0.00770545	0.00171927	0.0149092	0.0140775
	Poorly represented taxa	0.00231967	0.000495622	0.00727352	0.00186888	0.00135274	0.00121611	0.00360779	0.000405958		0.000707803	0.00262878	0.00173982	0.000891461	0.000949428	0.000486476	0.002796	0.00298934	0.00132215	0		0.00675426	0.0146146	0.000990691	0.000426432	0.000469621	0.00115429	0.00965435	0.0111127	0		0.00742164	0.0109821	0.0104444	0.00396265	0.0103063	0.000392443	0.00859138	0.000215954

## Sheet: Supplementary_Table_S3_
Supplementary Table S3: Bacterial families in the gut microbiota of analyzed lizards. Qualitative (Taxonomy_Family) and quantitative (frequency of occurrence %) data on bacterial families in the gut microbiota of island lizards (IL), fed island lizards (IL_F), mainland lizards (MA), and fed mainland lizards (MA_F).
Taxonomy	Taxonomy_Family	IL_6	IL_8	IL_32	IL_36	IL_37	IL_39	IL_42	IL_43		IL_3_F	IL_4_F	IL_5_F	IL_30_F	IL_31_F	IL_33_F	IL_34_F	IL_35_F	IL_40_F	IL_41_F		MA_10	MA_12	MA_14	MA_16	MA_18	MA_20	MA_22	MA_24	MA_26		MA_9_F	MA_11_F	MA_13_F	MA_15_F	MA_17_F	MA_19_F	MA_21_F	MA_25_F
D_0__Bacteria;D_1__Actinobacteria;D_2__Actinobacteria;D_3__Bifidobacteriales;D_4__Bifidobacteriaceae	Bifidobacteriaceae	0	0	0	0.000121801	0	0	0	0		0	0.000577764	0.00173138	0.000553903	0.000467057	0	0.00274055	0	0.0011051	0		0.00331523	0.0062556	0	0.000160614	0	0.00307811	0.0075203	0.00804863	0		0.00612745	0.0052517	0.00840895	0.00608339	0.00814525	0	0.00472689	0.000843744
D_0__Bacteria;D_1__Actinobacteria;D_2__Actinobacteria;D_3__Propionibacteriales;D_4__Propionibacteriaceae	Propionibacteriaceae	0	0.000124691	6.30259e-05	0	0	0	0	0		0	0.000156152	0.000506746	0.000284864	0.000225996	0	0.000664375	0	0.000763818	0		0.0047436	0.00354484	0	0.000196306	0	0.00384763	0.00339112	0.00771092	0		0.00320962	0.00467617	0.0692669	0.00501253	0.0222585	0	0.00363607	0.000204132
D_0__Bacteria;D_1__Actinobacteria;D_2__Actinobacteria;D_3__Streptomycetales;D_4__Streptomycetaceae	Streptomycetaceae	0	0	0	0	0	0	0	0		0.000488327	0.0125078	0.000971263	0	0.00132584	0.00102683	0	0	0.000503795	0.00134235		0.00130493	0.00166816	0	0	0	0	0.00115697	0.00560027	0		0.00250934	0.0029316	0.0037769	0.00382775	0.0046461	0	0	0
D_0__Bacteria;D_1__Actinobacteria;D_2__Coriobacteriia;D_3__Coriobacteriales;D_4__Atopobiaceae	Atopobiaceae	0	0	0	0	0	0	0	0		0	0	0.000464517	0	0	0	0.000232531	0	0.000292526	0		0.00075827	0.000291928	0	0.000142768	0	0	0.000857753	0.00123825	0		0.000787815	0.000827323	0.000712623	0	0.00106919	0	0.00050501	0
D_0__Bacteria;D_1__Bacteroidetes;D_2__Bacteroidia;D_3__Bacteroidales;D_4__Bacteroidaceae	Bacteroidaceae	0.199258	0.0257694	0.0630731	0.068601	0.191686	0.0529114	0.193329	0.0981488		0.0588828	0.135525	0.075294	0.119026	0.0813885	0.0657333	0.105403	0.026499	0.149692	0.166991		0.119489	0.138082	0.0588387	0.190827	0.137689	0.167372	0.17554	0.153205	0.324059		0.1573	0.152929	0.130386	0.0914559	0.139966	0.204037	0.165744	0.239651
D_0__Bacteria;D_1__Bacteroidetes;D_2__Bacteroidia;D_3__Bacteroidales;D_4__Dysgonomonadaceae	Dysgonomonadaceae	0.00140148	0	0.00467967	0.00253075	0.0129879	0.0028175	0.000149577	0.00383394		0.00113418	0.00777639	0.00736893	0.0015984	0.00873849	0.00502005	0.0258442	0.000650282	0.00128386	0.000294662		0.000264513	0.00150134	0	0	0.000163103	0	0.000398955	0	0		0.00035014	0.000143882	4.75082e-05	0	0.000427674	0	0	0
D_0__Bacteria;D_1__Bacteroidetes;D_2__Bacteroidia;D_3__Bacteroidales;D_4__Marinifilaceae	Marinifilaceae	0.00640973	0.0150668	0.0186714	0.0237241	0.0701016	0.0560319	0.0304141	0.0126755		0.0353959	0.0603373	0.0106206	0.0828638	0.0966206	0.0743717	0.00747421	0.0140993	0.0947947	0.00481281		0.00991042	0.0046917	0.00176739	0.0320514	0.00854067	0.00923432	0.0061439	0.0054877	0.0169642		0.00542717	0.00784159	0.00282674	0.00230121	0.00326588	0.00266617	0.00347447	0.0407447
D_0__Bacteria;D_1__Bacteroidetes;D_2__Bacteroidia;D_3__Bacteroidales;D_4__Muribaculaceae	Muribaculaceae	0.00111294	0.00288867	0.000393912	0.00173228	0.00743941	0.00634695	0.00186972	0.00632208		0.00116568	0.00660525	0.00715779	0.00351333	0.00786464	0.005672	0.00313917	0	0.00458291	0		0.00493757	0.00442063	0.00217921	0.00044615	0.00361792	0.00461716	0.008777	0.00970901	0.004869		0.0125175	0.0070862	0.00878902	0.00337207	0.0118388	0.00153962	0.0110496	0.000721265
D_0__Bacteria;D_1__Bacteroidetes;D_2__Bacteroidia;D_3__Bacteroidales;D_4__Paludibacteraceae	Paludibacteraceae	0.000267931	0	0.00149686	0.00322096	0.00542428	0.000378696	0.000249296	0.000594651		0	0.00173329	0.000506746	0.000759638	0	0.00127131	0.000946734	0.000266024	0.00302277	0		0.0026275	0.00316951	8.57957e-05	0.00115999	0.00389965	0	0.000718119	0.0010694	0.0128552		0.00052521	0.000629485	0.00123521	0	0.000252717	0.00236575	0.000585811	0.00551155
D_0__Bacteria;D_1__Bacteroidetes;D_2__Bacteroidia;D_3__Bacteroidales;D_4__Prevotellaceae	Prevotellaceae	0.0041014	0.000207818	0.000346642	0.00266609	0.00796389	0.000711949	0.00304141	0.00175266		0.00209508	0.00357589	0.0157091	0.00799202	0.00560469	0.000782345	0.0160114	0.00033992	0.0131799	0.000769394		0.0279678	0.0446233	0.00279694	0.00223075	4.44827e-05	0.0238553	0.0540584	0.0685259	0.000553881		0.0526669	0.0460064	0.0664165	0.0287081	0.0637624	0.0017837	0.0507434	0.00421872
D_0__Bacteria;D_1__Bacteroidetes;D_2__Bacteroidia;D_3__Bacteroidales;D_4__Rikenellaceae	Rikenellaceae	0.0654163	0.00490451	0.0125579	0.0156041	0.0692458	0.0135876	0.0342532	0.0350531		0.00297722	0.0349001	0.0229303	0.0379186	0.0155786	0.0233237	0.0334014	0.006089	0.0479418	0.000900355		0.0229068	0.0220614	0.00595422	0.00751316	0.0480858	0.0261639	0.0215635	0.0327292	0.0227478		0.0269024	0.0255931	0.0185044	0.0137617	0.018701	0.0110777	0.0218164	0.0284832
D_0__Bacteria;D_1__Bacteroidetes;D_2__Bacteroidia;D_3__Bacteroidales;D_4__Tannerellaceae	Tannerellaceae	0.0744641	0.00941416	0.0579208	0.036026	0.074049	0.0256604	0.063371	0.0585106		0.040799	0.0529825	0.0437702	0.132937	0.0787519	0.0722528	0.0623183	0.0119415	0.0831099	0.0850099		0.0573464	0.0482933	0.031916	0.0807353	0.104475	0.0742593	0.0554547	0.0313503	0.166319		0.0492239	0.0643334	0.0128272	0.0600592	0.0145992	0.0978408	0.0266847	0.191612
D_0__Bacteria;D_1__Bacteroidetes;D_2__Bacteroidia;D_3__Flavobacteriales;D_4__Flavobacteriaceae	Flavobacteriaceae	0.000721352	0	0.00111871	0.000108268	0.000731519	0.000272661	0.000448732	0.000359921		0.0267635	0.00270144	0.00126687	0.00106033	0.000647854	0.0160381	0.00179381	0.000310362	0.000958835	0.0464747		0.00290964	0.0051296	8.57957e-05	0.000392612	0	0	0.00809878	0.00897732	0		0.00598156	0.00674448	0.0075538	0.00282524	0.00707607	0.0259294	0.00422188	0.000149697
D_0__Bacteria;D_1__Bacteroidetes;D_2__Bacteroidia;D_3__Flavobacteriales;D_4__Weeksellaceae	Weeksellaceae	0.000247321	0	0	0	0	0	7.47887e-05	0.000156487		0.0398223	0.00268582	0.000654547	0.000237387	0.00242569	0.0717476	0.000298969	0.000103454	0.00339655	0.0536121		0.000229245	0.00179327	0	0	2.96551e-05	0	0.000398955	0.00014071	0		0.000671102	0.00332728	0.00178156	0.000364548	0.00079703	0.000112655	0.000808016	0.0150649
D_0__Bacteria;D_1__Bacteroidetes;D_2__Bacteroidia;D_3__Sphingobacteriales;D_4__Sphingobacteriaceae	Sphingobacteriaceae	0	0	0	0	0.000455474	0	0.000473662	0		0.0161306	0.0175515	0.000337831	0.000997025	0.00141624	0.0129087	3.32187e-05	7.38956e-05	0.00045504	0.0119174		0.000493757	0	0	0	0	0	0.000259321	0.000562841	0		0.00726541	0.0017086	0.00111644	0.00059239	0.000136078	0.0119977	0.000464609	0.00432759
D_0__Bacteria;D_1__Deferribacteres;D_2__Deferribacteres;D_3__Deferribacterales;D_4__Deferribacteraceae	Deferribacteraceae	0.000618302	0	0.000204834	0.00078494	0.000220836	7.57392e-05	0.000349014	0.000156487		0.000551337	0.0028732	0	0.000316516	7.53318e-05	0	0.000166094	0	0.000780069	0		0.000193976	0	0	0.000142768	0	0	0.000139634	0	0		0	0.000143882	0	0.00015949	0	0.000187758	4.04008e-05	0
D_0__Bacteria;D_1__Epsilonbacteraeota;D_2__Campylobacteria;D_3__Campylobacterales;D_4__Arcobacteraceae	Arcobacteraceae	0	0	0	0	0	0	0	0		0	0.000140537	0.000865691	0.000348167	0	0	0.000647765	0	0.000357532	0		0.0013402	0.0163897	0	0.000124922	0	0	0.00205462	0.00287049	0		0.00151727	0.00336325	0.00216162	0.0012987	0.00369355	0	0.00208064	0
D_0__Bacteria;D_1__Epsilonbacteraeota;D_2__Campylobacteria;D_3__Campylobacterales;D_4__Helicobacteraceae	Helicobacteraceae	0	0	0.0722119	0.000852607	0.0225667	0.0122546	0.00189465	0.00505454		0.0012917	0	0.00314605	0.00734317	0.000241062	0.00642175	0.00646104	0.00418249	0.000292526	0.004158		0.0075827	0.0141377	0.00192182	0.00324797	0.00523413	0.00884956	0.00592448	0.00399617	0.00412191		0.00177988	0.00345318	0.000950164	0.000455685	0.00192453	9.38791e-05	0.0104638	0.000939005
D_0__Bacteria;D_1__Epsilonbacteraeota;D_2__Campylobacteria;D_3__Campylobacterales;D_4__Thiovulaceae	Thiovulaceae	0	0	0	0	0	0	0	0		0	0.000109307	0	0	0.000271195	0	0	0	0.000471292	0		0.00236298	0.0142836	0	0.00017846	0	0.00577145	0.00386986	0.00562841	0		0.00256769	0.00377691	0.00441826	0.00255183	0.00347971	0	0.00353507	0.000272175
D_0__Bacteria;D_1__Epsilonbacteraeota;D_2__Campylobacteria;D_3__Campylobacterales;D_4__uncultured	U. m. of Campylobacterales order	0	0	0	0	0	0	0	0		0	7.80762e-05	0.000358945	0	0	0	0.000415234	0	0.000178766	0		0.000952247	0.0124695	0	0	0	0	0.00163571	0.00191366	0		0.000816993	0.00187047	0.00182907	0.000729095	0.00316868	0	0.00149483	8.16526e-05
D_0__Bacteria;D_1__Firmicutes;D_2__Bacilli;D_3__Bacillales;D_4__Bacillaceae	Bacillaceae	0	0	0.000157565	0.000406003	0.000621101	0	0.00855084	0.0274791		0.00044107	0.00281074	0.000464517	0.00580806	0	0	0.00616207	0	0	0.00145694		0.00315652	0.00183498	0.00380933	0.00383689	0	0	0.00269294	0.00157596	0		0.0080824	0.00176256	0.000546344	0.00104807	0.000505433	0.000769808	0.000585811	0.000272175
D_0__Bacteria;D_1__Firmicutes;D_2__Bacilli;D_3__Bacillales;D_4__Planococcaceae	Planococcaceae	0	0	0	0	0	0.000121183	0	0		0.00171702	0.00188944	0	0	0	0.00268931	0.00161111	0.000369478	0.000422538	0.0255537		0.00109332	0.00114686	0.00252239	0	0	0	0.0134049	0.000253279	0.00425071		0.00070028	0.00120501	0.000308803	0	0	0.000751033	0.000323206	0.00533464
D_0__Bacteria;D_1__Firmicutes;D_2__Bacilli;D_3__Bacillales;D_4__Staphylococcaceae	Staphylococcaceae	0	0	0.000393912	0	0	0	0.000897465	0		0.0025519	0.00242036	0.0026393	0.00250047	0.000647854	0.000293379	0.00176059	0.000325141	0.000926332	0.000163701		0.00370318	0.00233543	0	0	0	0	0.00319164	0.00720437	0.00014169		0.00805322	0.00392079	0.0103805	0.00291638	0.00497658	0.000413068	0.00470669	0.00176914
D_0__Bacteria;D_1__Firmicutes;D_2__Bacilli;D_3__Lactobacillales;D_4__Lactobacillaceae	Lactobacillaceae	0	0	0	0	0	3.02957e-05	0	0		0	0.00162399	0.00945926	0.00213648	0.00149157	0	0.00629495	0	0.00346156	0.000114591		0.0148304	0.0205601	0.00020591	0.00130276	0.00011862	0.0157753	0.027468	0.0359656	9.01667e-05		0.0338761	0.0258269	0.0355361	0.0144224	0.0335141	0	0.0261797	0.0026401
D_0__Bacteria;D_1__Firmicutes;D_2__Bacilli;D_3__Lactobacillales;D_4__Streptococcaceae	Streptococcaceae	0	0	0	0	0.000193231	0	0	9.38923e-05		0.000267792	0.000702686	0.00301936	0.000854593	0.000572522	0.000211885	0.00285681	0	0.00105634	0		0.0048494	0.0144713	0.00078932	0.000481842	0	0.0042324	0.0075203	0.00928688	9.01667e-05		0.00706116	0.00798547	0.0125184	0.00405559	0.0130246	0	0.00870637	0.0023271
D_0__Bacteria;D_1__Firmicutes;D_2__Clostridia;D_3__Clostridiales;D_4__Christensenellaceae	Christensenellaceae	0.00993405	0.000976745	0.0147323	0.00143455	0.00734279	0.00892208	0.00296662	0.00295761		0.000425317	0.00752655	0.00633433	0.00427296	0.00271195	0.00159729	0.0161277	0.0136559	0.00320153	0		0.0105982	0.0110516	0.00495899	0.00331935	0.00348448	0.00577145	0.0105524	0.0137052	0.00247314		0.00907446	0.0096581	0.0123996	0.00742766	0.0189343	0.000600826	0.0130899	0.00315724
D_0__Bacteria;D_1__Firmicutes;D_2__Clostridia;D_3__Clostridiales;D_4__Clostridiaceae 1	Clostridiaceae 1	0.00274114	0.0108689	0.0178521	0.0144537	0.0204687	0.126772	0.0203675	0.0163373		0.0807946	0.00780762	0.0590993	0.0431728	0.0655688	0.0572742	0.0414902	0.198188	0.0981912	0.150097		0.013014	0.00844507	0.000772161	0.0496118	0.000444827	0	0.00341106	0.0056847	0.00466291		0.0208333	0.00584522	0.00249418	0.064206	0.00406291	0.00262861	0.0050703	0.039411
D_0__Bacteria;D_1__Firmicutes;D_2__Clostridia;D_3__Clostridiales;D_4__Clostridiales vadinBB60 group	Clostridiales vadinBB60 group	0.000329761	0	0.00770491	0.00318036	0.00623861	0.00977036	0.00623239	0.000954572		0.00075612	0.00466896	0.00200587	0.00623536	7.53318e-05	0.000749747	0.00343814	0.00124145	0.00430663	0		0.00257459	0.00250224	0.00020591	0.0182029	0.00431482	0	0.00708145	0.00489672	0.000978953		0.0017507	0.0031834	0.00192408	0.000934154	0.00346027	0.000525723	0.00264625	0.00102066
D_0__Bacteria;D_1__Firmicutes;D_2__Clostridia;D_3__Clostridiales;D_4__Family XIII	Family XIII (Clostridiales order)	0.00171063	0.00288867	0.0119749	0.0104614	0.00440292	0.0121031	0.00518535	0.00442859		0.00277244	0.00651156	0.00434957	0.00557068	0.0033146	0.00223294	0.00436826	0.00935519	0.0113435	0.000425622		0.00641885	0.00250224	0.00372353	0.00340858	0.00343999	0.0073105	0.000359059	0.00188552	0.00105624		0.00137138	0.00260787	0.000498836	0.00132149	0.00318812	0.000694705	0.00139383	0.00126562
D_0__Bacteria;D_1__Firmicutes;D_2__Clostridia;D_3__Clostridiales;D_4__Lachnospiraceae	Lachnospiraceae	0.103586	0.298323	0.431396	0.146459	0.230097	0.257695	0.433126	0.465236		0.198875	0.159541	0.0879204	0.14259	0.0548416	0.197852	0.134552	0.288503	0.0685486	0.0930476		0.109579	0.100507	0.288599	0.360007	0.0459209	0.10504	0.106122	0.137727	0.0593941		0.107872	0.117948	0.114447	0.0814764	0.150211	0.0817311	0.139807	0.0713508
D_0__Bacteria;D_1__Firmicutes;D_2__Clostridia;D_3__Clostridiales;D_4__Peptostreptococcaceae	Peptostreptococcaceae	0.000247321	0.00147551	0.00217439	0.000839074	0.000496881	0.000454435	0	0.00942053		0.00763996	0.0125703	0.44165	0.00310185	0.0230967	0.0108387	0.0803727	0.00249767	0.0302114	0.0191039		0.00920505	0.0155556	0.00132125	0.0013206	0.000459654	0.0188534	0.00277274	0.00292677	0.00206095		0.0521417	0.0042805	0.00299302	0.0593757	0.00548201	0	0.0052319	0.00499442
D_0__Bacteria;D_1__Firmicutes;D_2__Clostridia;D_3__Clostridiales;D_4__Ruminococcaceae	Ruminococcaceae	0.115622	0.0545107	0.110027	0.0621185	0.0976095	0.177093	0.0780046	0.101357		0.0406099	0.0923485	0.0744072	0.0665	0.0385548	0.0669883	0.150763	0.0877289	0.0557587	0.0106406		0.151231	0.1165	0.0504135	0.0851432	0.0618161	0.258176	0.117392	0.145804	0.0343535		0.118522	0.123217	0.154497	0.0881066	0.154624	0.0444048	0.129585	0.0497129
D_0__Bacteria;D_1__Firmicutes;D_2__Erysipelotrichia;D_3__Erysipelotrichales;D_4__Erysipelotrichaceae	Erysipelotrichaceae	0.0119332	0.0290322	0.0214446	0.020652	0.020662	0.0180562	0.0137113	0.0466332		0.0177058	0.0240162	0.0457549	0.021254	0.0258388	0.0209766	0.016626	0.0121632	0.0181204	0.0204462		0.0335931	0.0132202	0.0734754	0.0763273	0.0287506	0.0288573	0.0179929	0.0251871	0.194824		0.0273401	0.0363123	0.0162003	0.0584188	0.084213	0.0122606	0.0148675	0.0894369
D_0__Bacteria;D_1__Firmicutes;D_2__Negativicutes;D_3__Selenomonadales;D_4__Acidaminococcaceae	Acidaminococcaceae	0.000680132	0	0.0259351	0.0380155	0	0	0.00742901	0.0295761		0.0311742	0.000343535	0.00103461	0.0145756	0.000286261	0.0277733	0.0157291	0.0134786	0.0188517	0.000180071		0.00352684	0.00523386	0	0.000214152	0	0	0.00596437	0.00636011	0		0.00440593	0.00228413	0.00479833	0.00150376	0.00423786	0	0.00294926	0.000204132
D_0__Bacteria;D_1__Firmicutes;D_2__Negativicutes;D_3__Selenomonadales;D_4__Veillonellaceae	Veillonellaceae	0.0139118	0.00199505	0.00308827	0	0.0135538	0.00487761	0.0121906	0		0.00056709	0.00135853	0.00261819	0.0014085	0.000451991	0.00216775	0.00215922	0.00245333	0.00128386	0.000392882		0.00495521	0.0103635	0.00192182	0.00262336	0.00235758	0.00153905	0.00925575	0.00951202	0.000695572		0.00738212	0.00906459	0.00933536	0.00407838	0.0102253	0.00127676	0.00713074	0.00200049
D_0__Bacteria;D_1__Fusobacteria;D_2__Fusobacteriia;D_3__Fusobacteriales;D_4__Fusobacteriaceae	Fusobacteriaceae	0.00100989	0	0.00392336	0.0133575	0.00757743	0.0203587	0.00600803	0.0108602		0.112567	0.00104622	0.000591204	0.000174084	0.0648607	0.0619194	0.00694271	0.00450763	0.033803	0.0829473		0.0189391	0.00487937	0.00253955	0	0	0	0.00321159	0.00163224	0		0.00201331	0.00210428	0.00149651	0.00152654	0.0013219	0.0101953	0.00210084	5.44351e-05
D_0__Bacteria;D_1__Patescibacteria;D_2__Saccharimonadia;D_3__Saccharimonadales;D_4__Saccharimonadaceae	Saccharimonadaceae	0	0	0	0	0	0	0	0		0	0	0	0	0	0	0.000149484	0	0.000130012	9.82206e-05		0	0.000250224	0	0	0	0.00153905	0	0	0		0.00087535	0	7.12623e-05	0	0	0	0.0345023	0
D_0__Bacteria;D_1__Proteobacteria;D_2__Alphaproteobacteria;D_3__Rhodobacterales;D_4__Rhodobacteraceae	Rhodobacteraceae	0	0	0	0.000257136	0	0	0	0.000156487		0.000362307	0.000390381	0.000950149	0.000427296	0.000195863	0	0.00164433	0	0.000796321	0.00103132		0.00918742	0.00608879	0	0.000160614	0.000207586	0.0119277	0.00652291	0.0116227	0		0.00519374	0.0100358	0.00783885	0.00426065	0.00693999	0	0.00660553	0.000544351
D_0__Bacteria;D_1__Proteobacteria;D_2__Alphaproteobacteria;D_3__Rhodospirillales;D_4__uncultured	U. m. of Rhodospirillales order	0.00925392	0.000103909	0.0111241	0.00342396	0.0106277	0.00122698	0.0131379	0.000860679		0.00025204	0.00504372	0.00133021	0.0102709	0.00378166	0.00185807	0.00553092	0.000753735	0.0109372	0		0.00280384	0.00321121	0.0023508	0.0022129	0.000934136	0.00654098	0.00760009	0.00455901	0.000103048		0.0035014	0.00735598	0.00489334	0.00195944	0.0048405	0.00253474	0.00464609	0.00195966
D_0__Bacteria;D_1__Proteobacteria;D_2__Deltaproteobacteria;D_3__Desulfovibrionales;D_4__Desulfovibrionaceae	Desulfovibrionaceae	0.0153751	0.116233	0.0385718	0.00917568	0.0232568	0.0170565	0.00954803	0.00608735		0.00655304	0.0250156	0.00377948	0.020985	0.0354662	0.0159077	0.0244822	0.0356325	0.00654933	0.00139146		0.0314418	0.00304439	0.00391228	0.0180423	0.0585095	0.00692574	0.00730087	0.00633196	0.0115929		0.0041725	0.00604306	0.00125897	0.00658464	0.00225501	0.00555764	0.012201	0.0106148
D_0__Bacteria;D_1__Proteobacteria;D_2__Gammaproteobacteria;D_3__Alteromonadales;D_4__Idiomarinaceae	Idiomarinaceae	0	0.00153785	0	0	0.000745321	0	0	0		0.00141772	0.00484072	0	0.00204153	0.0305094	0.000619357	0.000847078	0.00196562	0	0		0	0.0010426	0.00250523	0	0	0	0.00183519	0.0019418	0		0.00142974	0.00167263	0.0017103	0	0.00217725	0	0.00300986	0.00190523
D_0__Bacteria;D_1__Proteobacteria;D_2__Gammaproteobacteria;D_3__Betaproteobacteriales;D_4__Aquaspirillaceae	Aquaspirillaceae	0	0	0	0	0	0	0	0		0	0.000187383	0.000274487	0	0	0	0.000332187	0	0.000276275	0		0.001446	0.00704798	0	0.000214152	0	0	0.00121681	0.00261721	0		0.00157563	0.00163666	0.000950164	0.000774664	0.00101087	0	0.000868617	0.000149697
D_0__Bacteria;D_1__Proteobacteria;D_2__Gammaproteobacteria;D_3__Betaproteobacteriales;D_4__Burkholderiaceae	Burkholderiaceae	0.00140148	0	0	0	0.000372661	0	0.000448732	0		0.00820705	0.0021549	0.00399063	0.000791289	0.00126557	0.0143267	0.00456758	0	0.00716689	0.00713736		0.0108803	0.0266489	0.000308864	0.000107076	0	0.0150058	0.0196485	0.024568	0		0.0185282	0.0209349	0.018932	0.00776942	0.022414	0.0207285	0.0159583	0.0103427
D_0__Bacteria;D_1__Proteobacteria;D_2__Gammaproteobacteria;D_3__Betaproteobacteriales;D_4__Gallionellaceae	Gallionellaceae	0	0	0	0	0	0	0	0		0	0.000171768	0.00139355	0	0	0	0.00121248	0	0.000373783	0		0.00162235	0.00241883	0	0	0	0	0.00381002	0.00430574	0		0.00399743	0.00393878	0.00372939	0.00287081	0.00309092	0	0.00325226	0
D_0__Bacteria;D_1__Proteobacteria;D_2__Gammaproteobacteria;D_3__Betaproteobacteriales;D_4__Rhodocyclaceae	Rhodocyclaceae	0	0	0	0	0	9.08871e-05	0	0		0	0.000405996	0.0026393	0.00139267	0.000180796	0	0.00214261	0	0.0016739	0		0.00663046	0.0398482	0	0.000749532	8.89653e-05	0.0138515	0.0114899	0.0140147	0		0.00901611	0.0108451	0.0145613	0.0075188	0.0131024	0	0.00909017	0.00104788
D_0__Bacteria;D_1__Proteobacteria;D_2__Gammaproteobacteria;D_3__Diplorickettsiales;D_4__Diplorickettsiaceae	Diplorickettsiaceae	0	0	0	0	0	0	0	0		0	0	0	0	0	0	0	0	0.0964523	0		0.083445	0	0	0	0	0	0	0	0		0.000641923	0	0	0.000250627	0.000174958	0	0.000161603	0.00010887
D_0__Bacteria;D_1__Proteobacteria;D_2__Gammaproteobacteria;D_3__Enterobacteriales;D_4__Enterobacteriaceae	Enterobacteriaceae	0.306616	0.281427	0.0175212	0.15738	0.0373627	0.102036	0.0301399	0.0109541		0.131266	0.168145	0.01402	0.184766	0.24977	0.133064	0.0329032	0.134224	0.0528172	0.0626647		0.025693	0.112038	0.401112	0.00795931	0.393331	0.13813	0.142108	0.0330106	0.0977664		0.085726	0.124476	0.0353223	0.28797	0.0267491	0.188847	0.130515	0.124194
D_0__Bacteria;D_1__Proteobacteria;D_2__Gammaproteobacteria;D_3__Pseudomonadales;D_4__Moraxellaceae	Moraxellaceae	0.0253504	0	0.000614502	0	0	0.000121183	0.00104704	0.000297326		0.0110267	0.0531855	0.000654547	0.000664683	0.000783451	0.00368354	0.0880795	7.38956e-05	0.0213706	0.106078		0.00837624	0.000938341	0	0	0	0	0.0022142	0.00292677	0		0.0160481	0.00676247	0.00401444	0.0046252	0.00264381	0.220729	0.00422188	0.00964862
D_0__Bacteria;D_1__Proteobacteria;D_2__Gammaproteobacteria;D_3__Pseudomonadales;D_4__Pseudomonadaceae	Pseudomonadaceae	0.000267931	0	6.30259e-05	0	0	0	0	0		0.0238493	0.00876015	0.000781234	0.000221561	0.000512256	0.000374874	0.00111283	0	0.00139762	0.00181708		0.00444382	0.00850762	0.0262363	0.00026769	0	0	0.00636333	0.00872404	5.15238e-05		0.0141807	0.00663657	0.0123046	0.00410116	0.00637624	0.00514457	0.00652473	0.00538907
D_0__Bacteria;D_1__Proteobacteria;D_2__Gammaproteobacteria;D_3__Vibrionales;D_4__Vibrionaceae	Vibrionaceae	0	0	0.000141808	0	0	0	0	0		0	0	0	0	0	0	0.000282359	0	0.000698812	0		0.000352684	0.000291928	0	0	0	0	0	0.000478415	0		0.000729458	0.000665456	0.0441589	0.000250627	0.000330476	0	0	0
D_0__Bacteria;D_1__Proteobacteria;D_2__Gammaproteobacteria;D_3__Xanthomonadales;D_4__Xanthomonadaceae	Xanthomonadaceae	0	0	0	0	0	0	0	0		0.0025519	0.012055	0.00179473	0	0.000421858	0.000195586	0.000415234	0	0.000308777	0		0.0013931	0.00170987	0	0	0.000177931	0.00192382	0.00147613	0.0021388	0		0.00256769	0.00329131	0.00389567	0.00111643	0.00219669	0.0309989	0.000949418	0.00127922
D_0__Bacteria;D_1__Verrucomicrobia;D_2__Verrucomicrobiae;D_3__Verrucomicrobiales;D_4__Akkermansiaceae	Akkermansiaceae	0.0176422	0.134562	0.0317493	0.350449	0.0406752	0.0662264	0.011667	0.0366649		0.052314	0.0204091	0.0101983	0.0451826	0.0828952	0.0133162	0.0533327	0.118381	0.0238246	0.0147986		0.088506	0.0057343	0.00897423	0.0288034	0.0663385	0.0123124	0.0131057	0.00498114	0.0295747		0.0080824	0.0121221	0.00551095	0.00911369	0.00692055	0.00172738	0.0146655	0.014194
	Poorly represented taxa	0.00836768	0.00768927	0.0166703	0.0119636	0.0148236	0.00593795	0.00942338	0.00702627		0.0358369	0.0292317	0.0231836	0.015351	0.0102602	0.00651954	0.0237182	0.00994635	0.0185754	0.0241295		0.0608732	0.107263	0.0137959	0.0161328	0.0175262	0.0192382	0.0789531	0.119407	0.00334905		0.075105	0.0837395	0.117464	0.0464571	0.0975875	0.00784829	0.0763777	0.0108462

## Sheet: Supplementary_Table_S4_
Supplementary Table S4: SIMPER Analysis for IL vs MA lizards. Detailed of contribution of bacterial genera to differences between the gut microbiota of IL (island) and MA (mainland) lizards, calculated using SIMPER (Similarity Percentages Species Contributions).
Overall average dissimilarity 60.07
Taxon	Average dissimilarity	Contribution %	Cumulative %	Mean MA	Mean IL
Eisenbergiella	6.389	10.64	10.64	0.0423	0.139
Enterobacter	5.451	9.074	19.71	0.1	0.0351
Bacteroides	4.819	8.023	27.73	0.162	0.111
Akkermansia	4.094	6.817	34.55	0.0286	0.0856
Lachnospiraceae UCG-007	2.724	4.534	39.08	0.026	0.0575
Faecalibacterium	2.633	4.383	43.47	0.0466	0.000242
Parabacteroides	2.011	3.348	46.81	0.069	0.0445
Pseudocitrobacter	1.51	2.514	49.33	0.0157	0.0302
Desulfovibrio	1.327	2.209	51.54	0.0123	0.0248
Odoribacter	1.198	1.994	53.53	0.0095	0.0274
Alistipes	1.191	1.983	55.51	0.0211	0.0286
Clostridium sensu stricto 19	1.047	1.743	57.26	0.000198	0.0187
Lachnoclostridium	0.9945	1.656	58.91	0.00935	0.021
Klebsiella	0.9477	1.578	60.49	0.00675	0.015
Prevotella 9	0.9403	1.565	62.06	0.0161	0
Helicobacter	0.7877	1.311	63.37	0.00609	0.0141
Lactobacillus	0.751	1.25	64.62	0.0129	3.75e-06
Raoultella	0.7342	1.222	65.84	0.002	0.0121
Erysipelatoclostridium	0.7135	1.188	67.03	0.0169	0.00647
Phascolarctobacterium	0.6996	1.165	68.19	0.00169	0.0126
Pantoea	0.6097	1.015	69.21	7.59e-05	0.011
Lachnospiraceae NK4A136 group	0.5749	0.9572	70.16	0.00569	0.0147
Clostridium sensu stricto 1	0.5672	0.9442	71.11	0.00888	0.00739
U. m. of Diplorickettsiaceae family	0.5305	0.8832	71.99	0.00925	0
Ruminococcaceae UCG-014	0.4977	0.8287	72.82	0.00777	0.0143
Breznakia	0.4775	0.7949	73.62	0.011	0.00459
Fusobacterium	0.4179	0.6957	74.31	0.00346	0.00782
Escherichia-Shigella	0.4027	0.6705	74.98	0.00713	0.00094
Eubacterium fissicatena group (Lachnospiraceae family)	0.4005	0.6668	75.65	0.011	0.00775
Zoogloea	0.3935	0.6551	76.3	0.00679	0
Oscillospira	0.3917	0.6521	76.96	0.00187	0.0088
Ruminococcus gnavus group (Lachnospiraceae family)	0.3914	0.6517	77.61	0.000945	0.00761
Eubacterium xylanophilum group (Lachnospiraceae family)	0.386	0.6426	78.25	0.00458	0.00757
Merdibacter	0.3758	0.6256	78.88	0.00803	0.00145
Eubacterium coprostanoligenes group (Ruminococcaceae family)	0.3594	0.5983	79.47	0.00354	0.00795
Hafnia-Obesumbacterium	0.3582	0.5964	80.07	0.00621	0.00127
Eubacterium eligens group (Lachnospiraceae family)	0.3556	0.592	80.66	0.00617	0
Hydrogenoanaerobacterium	0.348	0.5794	81.24	0.00113	0.0071
Pseudomonas	0.3401	0.5661	81.81	0.00604	4.09e-05
Butyricicoccus	0.3396	0.5654	82.37	0.00156	0.00754
Citrobacter	0.3348	0.5574	82.93	0.00498	0.00461
Romboutsia	0.3096	0.5154	83.45	0.00591	0.00188
Ruminococcaceae NK4A214 group	0.3044	0.5068	83.95	0.00787	0.00546
Coprococcus 3	0.2982	0.4964	84.45	0.00196	0.00616
Pelosinus	0.29	0.4828	84.93	0	0.00516
U. m. of Mollicutes RF39 order	0.287	0.4779	85.41	0.00249	0.00692
Ruminococcus 1	0.2811	0.4679	85.88	0.00515	0.000478
U. m. of Rhodospirillales order	0.28	0.4661	86.34	0.00334	0.00602
Candidatus Stoquefichus	0.2761	0.4596	86.8	0.00517	9.95e-05
Pontibacillus	0.2731	0.4547	87.26	0.00104	0.0044
Ruminococcus 2	0.2722	0.4531	87.71	0.00171	0.00408
Christensenellaceae R-7 group	0.2702	0.4498	88.16	0.00626	0.00525
U. m. of Lachnospiraceae family	0.2686	0.4471	88.61	0.00173	0.00532
U. m. of Clostridiales vadinBB60 group family	0.2623	0.4366	89.05	0.00451	0.00426
Roseburia	0.2581	0.4297	89.47	0.00392	0.00156
Ruminococcaceae UCG-002	0.2561	0.4264	89.9	0.00499	0.00227
Intestinimonas	0.2429	0.4044	90.31	0.00225	0.00604
Angelakisella	0.2313	0.3851	90.69	0.000652	0.00456
Salmonella	0.2295	0.3821	91.07	0	0.00413
Lachnospira	0.2204	0.3669	91.44	0.00379	9.95e-05
Blautia	0.2189	0.3644	91.8	0.00444	0.00186
U. m. of Ruminococcaceae family	0.2161	0.3598	92.16	0.00479	0.00241
Faecalitalea	0.2098	0.3493	92.51	0.00423	0.000999
Acinetobacter	0.1966	0.3273	92.84	0.000608	0.00327
U. m. of Dysgonomonadaceae family	0.1939	0.3228	93.16	0	0.00344
Oscillibacter	0.1897	0.3157	93.48	0.000865	0.00375
Macellibacteroides	0.1869	0.3112	93.79	0.00289	0.00437
Subdoligranulum	0.1772	0.295	94.09	0.00472	0.00304
Dielma	0.1757	0.2925	94.38	0.00295	0.00309
U. m. of Muribaculaceae family	0.1688	0.2811	94.66	0.00445	0.00349
Agathobacter	0.1679	0.2795	94.94	0.00285	0
Streptococcus	0.1651	0.2748	95.21	0.00281	0
Sulfuricurvum	0.1599	0.2662	95.48	0.00276	0
Epulopiscium	0.1507	0.251	95.73	0	0.00272
Arcobacter	0.1493	0.2486	95.98	0.00252	0
Cutibacterium	0.1476	0.2458	96.22	0.00254	7.75e-06
GCA-900066225	0.1383	0.2302	96.46	0.00211	0.00193
U. m. of Paludibacteraceae family	0.1372	0.2285	96.68	0.00203	0.00118
Extensimonas	0.1318	0.2194	96.9	0.00222	0
Bifidobacterium	0.1279	0.2129	97.12	0.00217	1.51e-05
Paracoccus	0.1278	0.2128	97.33	0.0023	5.14e-05
Ruminococcaceae UCG-003	0.1269	0.2112	97.54	0.000614	0.00252
Kluyvera	0.1231	0.205	97.74	0.0017	0.00126
Jeotgalibacillus	0.1147	0.1909	97.94	0.00201	1.5e-05
U. m. of Campylobacterales order	0.1113	0.1853	98.12	0.00188	0
Flavobacterium	0.1076	0.1791	98.3	0.00183	3.37e-06
Anaerosporobacter	0.106	0.1764	98.48	0.00157	0.000759
Lachnoclostridium 5	0.1008	0.1679	98.64	0.000407	0.00199
Anaerostipes	0.08893	0.148	98.79	0.00159	0.000888
Staphylococcus	0.08773	0.146	98.94	0.0015	8.85e-05
Lelliottia	0.08691	0.1447	99.08	0.00154	4.25e-05
Rivicola	0.0821	0.1367	99.22	0.00139	0
Streptomyces	0.0641	0.1067	99.33	0.00108	0
Ruminiclostridium 9	0.0605	0.1007	99.43	0.00158	0.00177
Hydrogenophaga	0.04908	0.08171	99.51	0.000832	0
Idiomarina	0.04857	0.08086	99.59	0.000811	0.000283
Marvinbryantia	0.04692	0.07812	99.67	0.000842	0
Gallionella	0.04027	0.06704	99.74	0.000685	0
Clostridium sensu stricto 3	0.02631	0.0438	99.78	0.000309	0.000312
Atopobium	0.02137	0.03558	99.81	0.000364	0
ASF356	0.02122	0.03532	99.85	0.000384	0
Stenotrophomonas	0.02008	0.03343	99.88	0.000361	0
Mucispirillum	0.01503	0.02502	99.91	4.82e-05	0.000298
Pectobacterium	0.01213	0.02019	99.93	0	0.000219
Solibacillus	0.007779	0.01295	99.94	0.000135	0
Delftia	0.007114	0.01184	99.95	0.000109	1.24e-05
Chryseobacterium	0.004866	0.008101	99.96	7.36e-05	2.88e-05
Ruminiclostridium	0.003667	0.006106	99.97	1.39e-05	5.84e-05
Candidatus Arthromitus	0.003288	0.005474	99.97	5.58e-05	0
Sphingobacterium	0.003136	0.005221	99.98	5.47e-05	0
Lachnospiraceae AC2044 group	0.003083	0.005133	99.98	0	5.44e-05
Myroides	0.002333	0.003883	99.99	4.06e-05	0
Lachnospiraceae UCG-009	0.002161	0.003598	99.99	0	3.9e-05
U. m. of Weeksellaceae family	0.001691	0.002815	99.99	0	3.05e-05
Empedobacter	0.001632	0.002718	100	2.87e-05	0
Faecalibaculum	0.001235	0.002056	100	2.08e-05	0
Lachnospiraceae UCG-006	0.0009386	0.001563	100	1.56e-05	0
Photobacterium	0	0	100	0	0
Lachnospiraceae UCG-001	0	0	100	0	0
Lachnospiraceae FCS020 group	0	0	100	0	0
Rickettsiella	0	0	100	0	0
Candidatus Saccharimonas	0	0	100	0	0

## Sheet: Supplementary_Table_S5_
Supplementary Table S5: Venn Diagram for IL vs MA lizards. Details of symmetric Venn diagram of shared and exclusive bacterial genera in the gut microbiota of IL (island lizard) and MA (mainland lizard) groups.
Category	Number of elements	Genus
IL vs MA	84
		Eubacterium coprostanoligenes group (Ruminococcaceae family)
		Bifidobacterium
		Flavobacterium
		Lachnoclostridium 5
		Ruminococcus 1
		Chryseobacterium
		Phascolarctobacterium
		Ruminococcus 2
		Ruminiclostridium 9
		Akkermansia
		Raoultella
		U. m. of Lachnospiraceae family
		Oscillospira
		Pontibacillus
		Pseudomonas
		Romboutsia
		U. m. of Rhodospirillales order
		Kluyvera
		Lelliottia
		Lachnoclostridium
		Angelakisella
		Clostridium sensu stricto 3
		Ruminiclostridium
		Ruminococcaceae UCG-002
		Roseburia
		Faecalitalea
		Acinetobacter
		Staphylococcus
		Ruminococcus gnavus group (Lachnospiraceae family)
		Delftia
		Butyricicoccus
		U. m. of Paludibacteraceae family
		Odoribacter
		Dielma
		U. m. of Clostridiales vadinBB60 group family
		Coprococcus 3
		Ruminococcaceae NK4A214 group
		Bacteroides
		Intestinimonas
		Parabacteroides
		U. m. of Muribaculaceae family
		Anaerostipes
		Paracoccus
		Candidatus Stoquefichus
		Lachnospiraceae NK4A136 group
		Faecalibacterium
		Hydrogenoanaerobacterium
		Cutibacterium
		Alistipes
		Escherichia-Shigella
		Christensenellaceae R-7 group
		Merdibacter
		Erysipelatoclostridium
		Clostridium sensu stricto 1
		Ruminococcaceae UCG-014
		Lachnospiraceae UCG-007
		Macellibacteroides
		Pseudocitrobacter
		U. m. of Ruminococcaceae family
		Lachnospira
		Clostridium sensu stricto 19
		Enterobacter
		Klebsiella
		Ruminococcaceae UCG-003
		Fusobacterium
		Idiomarina
		Jeotgalibacillus
		Helicobacter
		Hafnia-Obesumbacterium
		Eubacterium xylanophilum group (Lachnospiraceae family)
		Oscillibacter
		Anaerosporobacter
		Pantoea
		GCA-900066225
		Lactobacillus
		U. m. of Mollicutes RF39 order
		Eisenbergiella
		Mucispirillum
		Citrobacter
		Desulfovibrio
		Eubacterium fissicatena group (Lachnospiraceae family)
		Blautia
		Subdoligranulum
		Breznakia
IL	8
		Salmonella
		Lachnospiraceae AC2044 group
		Epulopiscium
		U. m. of Dysgonomonadaceae family
		Lachnospiraceae UCG-009
		U. m. of Weeksellaceae family
		Pelosinus
		Pectobacterium
MA	25
		Gallionella
		Empedobacter
		Streptococcus
		Extensimonas
		Zoogloea
		ASF356
		Rivicola
		Solibacillus
		U. m. of Diplorickettsiaceae family
		Streptomyces
		Prevotella 9
		Candidatus Arthromitus
		Hydrogenophaga
		Sphingobacterium
		Lachnospiraceae UCG-006
		Marvinbryantia
		U. m. of Campylobacterales order
		Agathobacter
		Sulfuricurvum
		Myroides
		Eubacterium eligens group (Lachnospiraceae family)
		Arcobacter
		Stenotrophomonas
		Atopobium
		Faecalibaculum

## Sheet: Supplementary_Table_S6_
Supplementary Table S6: Bacterial genera in the gut microbiota of analyzed lizards. Qualitative (Taxonomy_Genus) and quantitative (frequency of occurrence %) data on bacterial genera in the gut microbiota of island lizards (IL), fed island lizards (IL_F), mainland lizards (MA), and fed mainland lizards (MA_F).
Taxonomy_Genus	IL_6	IL_8	IL_32	IL_36	IL_37	IL_39	IL_42	IL_43		IL_3_F	IL_4_F	IL_5_F	IL_30_F	IL_31_F	IL_33_F	IL_34_F	IL_35_F	IL_40_F	IL_41_F		MA_10	MA_12	MA_14	MA_16	MA_18	MA_20	MA_22	MA_24	MA_26		MA_9_F	MA_11_F	MA_13_F	MA_15_F	MA_17_F	MA_19_F	MA_21_F	MA_25_F
Bifidobacterium	0	0	0	0.000121007	0	0	0	0		0	0.000379881	0.00150924	0.000547388	0.000237357	0	0.00202023	0	0.000677201	0		0.00251526	0.00496149	0	0.000159912	0	0	0.00544299	0.00645433	0		0.00451119	0.00331434	0.00510349	0.00359827	0.00617212	0	0.0027766	0.000553381
Cutibacterium	0	0	6.19023e-05	0	0	0	0	0		0	0.000151953	0.000503081	0.000281514	0.000222522	0	0.000646475	0	0.00075782	0		0.00450284	0.00352909	0	0.000195448	0	0.00384763	0.00337704	0.00740845	0		0.00305597	0.004658	0.0686954	0.00501025	0.0222235	0	0.00323937	0.000202456
Streptomyces	0	0	0	0	0	0	0	0		0.000487598	0.0121714	0.000964239	0	0.00130546	0.0010216	0	0	0.000499839	0.00134235		0.0013016	0.00166075	0	0	0	0	0.00115217	0.0055844	0		0.00250298	0.0029202	0.00377421	0.00382601	0.0046388	0	0	0
Atopobium	0	0	0	0	0	0	0	0		0	0	0.000461158	0	0	0	0.000226266	0	0.000290229	0		0.000756337	0.000290631	0	0.000142144	0	0	0.000854191	0.00123474	0		0.00078582	0.000824107	0.000712115	0	0.00106751	0	0.000503008	0
Bacteroides	0.196724	0.0256071	0.0619487	0.0681537	0.189766	0.0524427	0.191633	0.0979296		0.0587948	0.13188	0.0747495	0.117626	0.0801377	0.0653986	0.102563	0.0264034	0.148517	0.166991		0.119185	0.137469	0.0585703	0.189993	0.136278	0.167372	0.174811	0.152771	0.32368		0.156902	0.152334	0.130293	0.0914143	0.139746	0.20308	0.165087	0.237684
U. m. of Dysgonomonadaceae family	0.00138366	0	0.00453434	0.00251425	0.0128578	0.0024172	0	0.00382538		0.00113249	0.00756724	0.00597409	0.00157961	0.0076696	0.00499449	0.0247923	0.000647935	0.00127378	0.000294662		0	0	0	0	0	0	0	0	0		0	0	0	0	0	0	0	0
Odoribacter	0.00396785	0.0139394	0.0176112	0.0228434	0.0678554	0.0533435	0.0282692	0.0116947		0.0352014	0.0571494	0.00955855	0.0805286	0.0942456	0.0720633	0.00654556	0.0138128	0.084763	0.00481281		0.00802068	0.00404808	0.00163976	0.0298502	0.00779278	0.00923432	0.00435042	0.00359197	0.0169444		0.00445298	0.00691533	0.00135302	0.00189023	0.00137805	0.00222384	0.00307841	0.0404103
U. m. of Muribaculaceae family	0.00109879	0.00287048	0.000386889	0.00172099	0.0073649	0.00629072	0.00185332	0.00630797		0.00116394	0.00642759	0.00710602	0.00347201	0.00774377	0.00564312	0.00298995	0	0.00454692	0		0.00467873	0.00427643	0.00216927	0.000390896	0.00358086	0.00461716	0.00713151	0.0083345	0.0048633		0.0106522	0.00637787	0.00785701	0.00241403	0.0115873	0.0015324	0.00953703	0.000715346
U. m. of Paludibacteraceae family	0	0	0.00147018	0.00236635	0.00530163	0	0	0.000327889		0	0.00150433	0	0.000750704	0	0.00126484	0.000921227	0.000265064	0.00285392	0		0.000140714	0.000249113	8.54044e-05	0.00115492	0.0038597	0	0.000556218	0	0.0122354		0	0.000214984	0	0	0.000116455	0.00235466	0	0.00546632
Prevotella 9	0	0	0	0	0	0	0	0		0	0.00237046	0.0107114	0.00267438	0.00178018	0	0.00926076	0	0.00316027	0		0.0177651	0.0269249	0	0.00151028	0	0.0200077	0.0345451	0.0440017	0.000398842		0.0290171	0.0297753	0.0385967	0.0186973	0.0365475	0	0.0327961	0.00273991
Alistipes	0.0626106	0.0023542	0.0112507	0.0103125	0.064781	0.0113203	0.0319512	0.0346001		0.00294132	0.0239629	0.0220937	0.0360963	0.00812948	0.0195725	0.0268934	0.00580197	0.0440181	0.000327402		0.0198055	0.0198667	0.00592706	0.00481512	0.0430291	0.0261639	0.0187128	0.031093	0.0200836		0.022003	0.0197248	0.0158802	0.0129128	0.0166531	0.0110258	0.0206837	0.0247132
Macellibacteroides	0.00630786	0	0.00122257	0.00345542	0.00631277	0.00235715	0.0111199	0.00418449		0.00215487	0.00243124	0.00243156	0.010244	0.00412408	0.00202698	0.00384653	0.00295989	0.0180103	0.00293025		0.00334195	0.00228353	0	0.00515272	0.00366892	0	0.00625745	0.00530377	0		0.00491865	0	0.00123433	0	0	0	0.00327961	0.00979889
Parabacteroides	0.0672093	0.00935487	0.0546752	0.0320668	0.0657785	0.0221452	0.0505832	0.0541954		0.0383472	0.0488224	0.0410221	0.120488	0.0727648	0.0694526	0.0545302	0.00837898	0.064447	0.0820797		0.0538582	0.0457952	0.0316509	0.0748921	0.0997358	0.0742593	0.048967	0.0255928	0.166047		0.0441806	0.0640833	0.0115837	0.0585516	0.0142269	0.0971389	0.0231384	0.18024
Flavobacterium	0	0	0	2.68904e-05	0	0	0	0		0.0220205	0.000212734	0.000419234	0	0.000267027	8.10793e-05	0.00103436	0	0.000677201	0.01141		0.00160062	0.00311391	0	0.000284288	0	0	0.00603894	0.00541602	0		0.00369627	0.00413845	0.00548329	0.00182191	0.00531812	0.0251911	0.00251504	0
Myroides	0	0	0	0	0	0	0	0		0.00470296	0.00241605	0	0	0.000222522	0.0154699	0	0	0.000161238	0.0350647		0.000246249	0	0	0	0	0	0.00011919	0	0		0.000611194	0.000197069	0.000189897	0.000204965	0	0	0	0
Chryseobacterium	0	0	0	0	0	0	7.41326e-05	0.000156138		0.0397628	0.00261358	0.000649813	0.000234595	0.000964263	0.0343939	0	0.000103081	0.0030474	0.0174833		0	0.000124556	0	0	0	0	0.000397298	0.000140311	0		0.00026194	0.000143323	0.00178029	0.000204965	0.000291138	0	0	0.00051289
Empedobacter	0	0	0	0	0	0	0	0		0	0	0	0	0.000608227	0.0209671	0	0	0.000322477	0		0.00022866	0	0	0	2.93513e-05	0	0	0	0		0	0.00317102	0	0.000159417	0	0.000112126	0.000140842	0.00986638
U. m. of Weeksellaceae family	0.000244175	0	0	0	0	0	0	0		0	0	0	0	0.000326366	0.0160213	0	0	0	0.0361288		0	0	0	0	0	0	0	0	0		0.000407462	0	0	0	0	0	0.000221324	0.00456202
Sphingobacterium	0	0	0	0	0	0	0	0		0.0161065	0.0170795	0.000146732	0.000140757	0.000993933	0.012843	3.23238e-05	7.3629e-05	0.000451467	0.011721		0.000492498	0	0	0	0	0	0	0	0		0.00724701	0.00159447	0.00092575	0.000455477	0	0.0119415	0.000301805	0.00414361
Mucispirillum	0.000610438	0	0.000201182	0.000779821	0.000218624	7.50683e-05	0.000345952	0.000156138		0.000550514	0.00279593	0	0.000312793	7.41741e-05	0	0.000161619	0	0.000773944	0		0.000193481	0	0	0.000142144	0	0	9.93246e-05	0	0		0	0.000143323	0	0.000159417	0	0.000186877	4.02406e-05	0
Arcobacter	0	0	0	0	0	0	0	0		0	0.000136757	0.000859431	0.000344073	0	0	0.000630313	0	0.000354724	0		0.00133678	0.0163169	0	0.000124376	0	0	0.00204609	0.00286235	0		0.00151343	0.00335017	0.00216008	0.00129811	0.00368775	0	0.00207239	0
Helicobacter	0	0	0.0709245	0.000847047	0.0223406	0.0121461	0.00187803	0.00504325		0.00128977	0	0.0031233	0.0072568	0.000237357	0.00638905	0.00628697	0.0041674	0.000290229	0.004158		0.00756337	0.0140749	0.00191306	0.00323377	0.00518051	0.00884956	0.00589988	0.00398485	0.00411708		0.00177537	0.00343975	0.000949487	0.000455477	0.00192151	9.34387e-05	0.0104223	0.0009313
Sulfuricurvum	0	0	0	0	0	0	0	0		0	0.000106367	0	0	0.000267027	0	0	0	0.000467591	0		0.00182928	0.0108779	0	0.00017768	0	0.00577145	0.00288041	0.00328329	0		0.00209552	0.00286646	0.00301462	0.00202687	0.00265906	0	0.00177059	0
U. m. of Campylobacterales order	0	0	0	0	0	0	0	0		0	7.59763e-05	0.000356349	0	0	0	0.000404047	0	0.000177362	0		0.000949818	0.0124141	0	0	0	0	0.00162892	0.00190824	0		0.000814925	0.0018632	0.00182776	0.000728763	0.0031637	0	0.0014889	8.09826e-05
Pontibacillus	0	0	0.000154756	0	0	0	0.00847583	0.0265746		0	0.000151953	0	0	0	0	0	0	0	0		0.00299017	0	0.00257921	0.00382012	0	0	0	0	0		0	0	0	0	0	0	0	0
Jeotgalibacillus	0	0	0	0	0	0.000120109	0	0		0.000141561	0	0	0	0	8.10793e-05	0	0.000368145	0	0		0	0.00101721	0	0	0	0	0.0128725	0	0.00424574		0.000320149	0	0	0	0	0	0	0.00529086
Solibacillus	0	0	0	0	0	0	0	0		0	0	0	0	0	0	0	0	0	0.0173359		0.00109053	0.000124556	0	0	0	0	0	0	0		0	0	0	0	0	0	0	0
Staphylococcus	0	0	0.000386889	0	0	0	0.000321241	0		0.00254809	0.00230968	0.00262022	0.00247107	0.000637897	0.000291886	0.00171316	0.000323968	0.000919058	0.000163701		0.00369374	0.00232505	0	0	0	0	0.00317839	0.00412516	0.000141525		0.00803283	0.00390555	0.0103731	0.00291505	0.00496875	0.00041113	0.00468803	0.00175462
Lactobacillus	0	0	0	0	0	3.00273e-05	0	0		0	0.00158031	0.00939085	0.00211135	0.00146865	0	0.00612535	0	0.00343438	0.000114591		0.0147925	0.0204687	0.000204971	0.00129706	0.000117405	0.0157753	0.027354	0.0358636	9.00611e-05		0.0337903	0.0257265	0.0355108	0.0144159	0.0334614	0	0.0260759	0.00261844
Streptococcus	0	0	0	0	0	0	0	0		0	0.000501444	0.00247348	0.000844542	0.000563723	0	0.00277984	0	0.00104805	0		0.00452043	0.00568807	0	0.000479736	0	0	0.00627731	0.00819419	9.00611e-05		0.00535522	0.00655702	0.00992214	0.00330221	0.0125772	0	0.00756524	0.000634364
Christensenellaceae R-7 group	0.00980771	0	0.0128757	0.00102184	0.00680467	0.00624568	0.0027182	0.00251382		0.000424682	0.00547029	0.0060789	0.003863	0.00127579	0.00094052	0.0146265	0.0111916	0.00272493	0		0.00761613	0.0107326	0.00450935	0.00188341	0.00142354	0.00577145	0.0097934	0.0128525	0.00177549		0.00905149	0.00910101	0.0123908	0.00692325	0.0163231	0.000429818	0.0111265	0.00237549
Candidatus Arthromitus	0	0	0	0	0	0	0	0		0	0	0	0	0	0	0	0	0	0		0	0	0	0	0	0	0.000278109	0.000224498	0		0	0.000591207	7.12115e-05	0.000637668	0.000368775	0	0.000221324	0
Clostridium sensu stricto 1	0.0014447	0.00466711	0.000649974	0.00990911	0.00729658	0.0247575	0.00820401	0.00218593		0.0806738	0.00598693	0.058064	0.030513	0.0642347	0.050934	0.0108285	0.0163604	0.0876653	0.101576		0.0113099	0.00749414	0.000324537	0.0491285	0.00044027	0	0.00272149	0.00527571	0.0032422		0.0165604	0.00324268	0.00130555	0.0452517	0.00227087	0.000616696	0.00219311	0.0390336
Clostridium sensu stricto 19	0	0.00613332	0.014578	0.00360331	0.00161235	0.0980542	0.0116388	0.0139587		0	0.000410272	0	0.0107601	0.000326366	0.00548096	0.0279924	0.180097	0.000241857	0.0482427		0.00167098	0	0	0.000106608	0	0	0	0	0		0	0	0	0	0	9.34387e-05	0.000120722	0
Clostridium sensu stricto 3	0	0	0.000990436	0	0.00150304	0	0	0		0	0.000638201	0	0.000390992	0	0	0	0.000530129	0.00904547	0		0	0.000643541	0.000444103	0.000159912	0	0	0.000397298	0	0.0011322		0.00305597	0.00132574	0.000308583	0.0182874	0	0	0.00215287	0
U. m. of Clostridiales vadinBB60 group family	0.000325567	0	0.00756755	0.00315962	0.00617613	0.00968381	0.00617772	0.00095244		0.00075499	0.00454338	0.00199136	0.00616203	7.41741e-05	0.00074593	0.00334551	0.00123697	0.00427282	0		0.00256803	0.00249113	0.000204971	0.0181233	0.00427062	0	0.00705205	0.00488284	0.000977806		0.00174627	0.00317102	0.00192271	0.000933728	0.00345483	0.000523257	0.00263576	0.00101228
Eubacterium eligens group (Lachnospiraceae family)	0	0	0	0	0	0	0	0		0	0.000850935	0.00310234	0.00126681	0	0	0.00242428	0	0.00158014	0		0.00666631	0.010442	0	0.000657415	0.000220135	0.0157753	0.00899881	0.0127964	0		0.0104194	0.00829482	0.0130792	0.00628558	0.0122278	0	0.0104223	0.000701849
Eubacterium fissicatena group (Lachnospiraceae family)	0.00282837	0.00700066	0.00611285	0.0130553	0.0100294	0.0100441	0.00479391	0.00811916		0.00223351	0.00308464	0.0058064	0.00290898	0.00700203	0.00647013	0.00612535	0.00519821	0.00140277	0.0193495		0.00817899	0.00647693	0.00577334	0.0432473	0.00796889	0.0142362	0.00240366	0.00378841	0.006523		0.00311418	0.00666452	0.00469996	0.00683216	0.00403711	0.00723216	0.00279672	0.00939398
Eubacterium xylanophilum group (Lachnospiraceae family)	0.00952284	0.0182141	0.00674735	0.0027966	0.00978343	0.000555506	0.00649896	0.0064641		0.00520629	0.00326698	0	0.000735064	0.000504384	0.00381073	0	0.00354892	0.0226379	0.00764483		0.00316606	0.00290631	0.021744	0.00206109	0	0	0.00286055	0	0.00845288		0	0.00378014	0.00237372	0	0	0.00429818	0.0317499	0.00894858
Ruminococcus gnavus group (Lachnospiraceae family)	0.00280802	0	0.0209849	0.0209745	0.0105623	0.00147134	0.00150736	0.00256066		0.0065747	0.000835739	0.00285079	0.00538004	0.00416858	0	0	0.00575779	0.00158014	0		0.000527677	0.000705819	0.00158852	0	0	0	0.0019269	0.00168374	0.00207141		0.00154254	0.00179154	0.00194645	0	0.00128101	0	0.000824933	0
A2	0	0	0	0	0	0	0	0		0	0	0	0	0	0	0	0	0	0		0	0	0	0	0	0	0	0	0		0	0	0	0	0	0	0	0
Acetatifactor	0	0	0	0	0	0	0	0		0	0	0	0	0	0	0	0	0	0		0	0	0	0	0	0	0	0	0		0	0	0	0	0	0	0	0
Agathobacter	0	0	0	0	0	0	0	0		0	0	0.00144636	0	0	0	0.00226266	0	0.00161238	0		0.00462597	0.0079716	0	0	0	0	0.00593961	0.00709976	0		0.00567537	0.00507005	0.00690752	0.00457754	0.00836536	0	0.00555321	0.0144824
Anaerosporobacter	0	0.000392367	0	0.000295794	0.0044408	0	0.00056835	0.000374731		0.000581971	0	0	0.000578668	0.000311531	0.000778362	0	0.000765742	0	0.00536939		0.000826693	0.000477466	0	0.0118512	0.000498973	0	0.000198649	0	0.000321647		0	0.000214984	0	0	0	0.00515782	0.000885294	0.000580375
Anaerostipes	0	0	0.000990436	0	0.001708	0.00151638	0.00289117	0		0	0	0	0	0.000726906	0	0	0	0	0		0.00174133	0.000975691	0.00121274	0	0.00691224	0	0	0.00272204	0.000771952		0.000756716	0.00111075	0	0.00127534	0.00135864	0	0.00358142	0.000593872
ASF356	0	0	0	0	0	0	0	0		0	0	0	0	0	0	0	0	0	0		0	0	0	0.00302056	0	0	0.000238379	0.000196436	0		0	0	0.000640904	0	0	0	0.00106638	0
Blautia	0.00288941	0.00322154	0	0	0.00439981	0.004399	0	0		0.00188748	0.00188421	0.0063514	0	0.00163183	0.00150808	0.00465462	0	0.00138665	0		0.00582203	0.00655996	0	0.0053837	0.00252421	0	0.00687326	0.0115055	0.00132518		0.00628656	0.0073453	0.00631409	0.010772	0.00939405	0	0.00593549	0.00148468
Coprococcus 3	0.0160749	0.0131959	0.00451886	0.00192266	0.00471408	0.00624568	0.00155679	0.0010149		0.0212813	0.0253457	0.0107953	0.020269	0.0101322	0.0236103	0.0167599	0.00715674	0.00599807	0.00469822		0.00817899	0	0.00305748	0.00339369	0.00146757	0	0	0	0.00155677		0	0	0	0.0101571	0.0228058	0.000635383	0.00949679	0.00273991
Eisenbergiella	0.0259843	0.121944	0.240645	0.0466548	0.107454	0.109645	0.239275	0.217234		0.0598644	0.071752	0.0159938	0.0651705	0.0230088	0.110803	0.0244368	0.109545	0.00975492	0.0147495		0.0153026	0.00815844	0.161243	0.127556	0.0149545	0	0.014263	0.0225621	0.0163397		0.0202276	0.0198681	0.00894892	0.0166249	0.0190404	0.0141466	0	0.013848
Epulopiscium	0	0	0	0.000524363	0	0	0	0.0212347		0	0	0	0	0	0	0	0	0.00109642	0.00157153		0	0	0	0	0	0	0	0	0		0	0	0	0	0	0	0	0
Lachnoclostridium	0.00272663	0.102532	0.0134947	0.00520329	0.0056569	0.0123262	0.014357	0.0114761		0.00592982	0.00364686	0.00576447	0.00478574	0.00293729	0.00382694	0.00597989	0.0223096	0.00386972	0.00432171		0.0108701	0.0098607	0.00570501	0.0298324	0.00187849	0	0.0105483	0.0133015	0.00217433		0.0143776	0.0121108	0.0141948	0.00881348	0.015702	0.00321429	0.0104626	0.00674855
Lachnoclostridium 5	0	0	0.00422483	0.000914273	0.00255517	0.00372339	0.00286646	0.00160822		0.000487598	0.000516639	0	0	0	0.000405397	0	0.00192908	0	0.00148968		0.000562855	0.000685059	0.00078572	0.00117269	0	0	0.000456893	0	0		0	0	0	0.000956502	0	0.000336379	0.000663971	0.000782832
Lachnospira	0	0	0	0	0	0.000795724	0	0		0	0	0.000754622	0	0.000637897	0	0.00184245	0	0.000951306	0		0.0035882	0.00712047	0.00345034	0	0	0	0.00862137	0.0110846	0.000231586		0.00963357	0.00659286	0.00921003	0.00510134	0.0103839	0.000224253	0.00792741	0.00041841
Lachnospiraceae AC2044 group	0	0	0	0	0	0.000435396	0	0		0	0.000471053	0	0	0	0.0109457	0.0259721	0.00213524	0.00262818	0		0	0	0	0	0	0	0	0	0		0	0	0	0	0	0	0	0
Lachnospiraceae FCS020 group	0	0	0	0	0	0	0	0		0	0	0	0	0	0	0.000242428	0	0	0		0	0	0	0	0	0	0	0	0		0	0	0	0	0	0	0	0
Lachnospiraceae NK4A136 group	0.0216095	0.00935487	0.0255966	0.00492094	0.020537	0.0172507	0.010428	0.00810355		0.00731397	0.00726333	0.0117595	0.00498905	0	0.00392424	0.000953551	0.0298492	0	0		0.00480186	0.00570883	0.00365531	0.01807	0	0	0.00599921	0.00735232	0.00563525		0.00622835	0.00505213	0.00761964	0.00573901	0.00821009	0.00394311	0.00537213	0.00143069
Lachnospiraceae UCG-001	0	0	0	0	0	0	0	0		0	0	0	0	0	0	0	0	0	0		0	0	0	0	0	0	0	0	0		0	0	0.000284846	0	0	0	0	0
Lachnospiraceae UCG-006	0	0	0	0	0	0	0	0		0	0	0	0	0	0	0	0	0	0		0	0	0	0	0	0	0	0.000140311	0		0	0	0	0	0	0	0	0
Lachnospiraceae UCG-007	0.00537186	0.00687676	0.0697793	0.0320668	0.0311403	0.0532835	0.0960512	0.165116		0.0710005	0.0173682	0.00930701	0.022959	0.0019582	0.0188753	0.0169538	0.0529687	0.00773944	0.0137836		0.0107294	0.00369517	0.059988	0.0664345	0.00252421	0.0711812	0.00697259	0.00533184	0.00725635		0.00509328	0.00901143	0.00621914	0	0.0140328	0.0361421	0.00597573	0.00269942
Lachnospiraceae UCG-009	0	0	0	0	0	0	0	0.000312276		0	0	0	0	0	0	0	0	0	0.0106406		0	0	0	0	0	0	0	0	0		0	0	0	0	0	0	0	0
Marvinbryantia	0	0	0	0	0	0	0	0		0.00045614	0	0.000398273	0	0	0	0	0.00110444	0	0		0	0	0	0.0057746	0.000234811	0	0.000476758	0.00109443	0		0	0.00050163	0.00132928	0	0.000310547	0	0.00281684	0
U. m. of Lachnospiraceae family	0.00510734	0	0.0131233	0.00361676	0.00143472	0.00963877	0.00610359	0.00349749		0.00464004	0.00398116	0.00262022	0.00412887	0.000667567	0.00468639	0.00247277	0.00536019	0.00130603	0.000458363		0.000598034	0.000560503	0.00111026	0.00920382	0.00242149	0	0.000595948	0.00036481	0.000759087		0.00162985	0.00299187	0	0	0.00747254	0.000934387	0.000543249	0.00113376
Roseburia	0.0015261	0	0	0	0	0	0.0109469	0		0.00333454	0.00200577	0	0	0	0	0	0.0100577	0	0.00101495		0	0.0108156	0	0	0	0	0.0121573	0.0122913	0		0.0102448	0.0169121	0.017162	0	0	0	0	0
Romboutsia	0.000244175	0.00146622	0.00213563	0.000833602	0.000491904	0.00045041	0	0.00939949		0.00762854	0.0122322	0.438456	0.00306537	0.0227418	0.0107836	0.0782073	0.00248866	0.0299742	0.0191039		0.0086539	0.0154865	0.00131523	0.00131483	0.000454946	0.0188534	0.00248311	0.00255367	0.00205854		0.0517186	0.00426386	0.00299088	0.0593487	0.00533753	0	0.00507032	0.00495344
Eubacterium coprostanoligenes group (Ruminococcaceae family)	0.00571777	0.000557575	0.00191897	0.00360331	0.0143199	0.0227307	0.00274291	0.0120226		0.00102238	0.00217292	0.00953758	0.00353456	0.00040054	0.00225401	0.0198953	0.0099841	0.00585295	0.000130961		0.00284945	0.00469162	0.0104364	0.00525932	0.00104197	0	0.00301947	0.00277817	0.00177549		0.00212463	0.00290229	0.00308583	0.00177636	0.00306665	0.00526994	0.0025754	0.000472398
Angelakisella	0.00111914	0	0.01074	0.00212434	0.00513766	0.00430892	0.00615301	0.0069169		0.00887113	0.0048169	0.000356349	0.00548952	0.00040054	0.000891873	0.00273136	0.00238558	0.000564334	0		0.00230419	0	0.000461184	0.00113715	0.000792486	0	0.000297974	0.000336748	0.000540367		0.000465671	0.000214984	0	0	0	0.000541945	0.000925535	9.44797e-05
Butyricicoccus	0.00197375	0.0255452	0.00498313	0.0110116	0.00295142	0.00510465	0.00244638	0.00630797		0.00346037	0.00212734	0.000901354	0.00375352	0.00117195	0.003681	0.00323238	0.00294516	0.0034505	0.00288114		0.00239213	0.00130784	0.00281834	0.00314493	0.0012034	0	0.00133095	0	0.00182695		0.00168806	0.00299187	0.00178029	0.00102482	0.00170801	0.000990451	0.00154926	0.00110676
Faecalibacterium	0.000223827	0.000413018	0.000309511	0.000416801	0	0	0.00056835	0		0.000188748	0.00370764	0.0151134	0.00412887	0.00347135	0	0.0208003	0	0.00836827	0.000540213		0.033015	0.0543065	0.000751559	0.00248752	0.000689756	0.198538	0.0584625	0.0708012	0.000759087		0.0601007	0.0501272	0.0760539	0.0419494	0.073949	0.000504569	0.0560753	0.00448104
GCA-900066225	0.0044562	0.000144556	0.00246061	0	0.00195395	0.00369336	0	0.00274802		0.000660616	0.000942106	0.000503081	0.000891461	0.000519219	0.000551339	0.0108285	0.000471226	0	0		0.00253285	0.000705819	0	0.00035536	0.00390373	0.0100038	0.000695272	0	0.000759087		0	0.00343975	0.000379795	0.000660442	0.0029502	0.000242941	0	0
Hydrogenoanaerobacterium	0.00860718	0.000949942	0.0142994	0.00151931	0.00646307	0.00893313	0.00845112	0.0075883		0.00188748	0.00199058	0.00060789	0.00201752	0.000474714	0.000599987	0.00216569	0.00758379	0.000644953	0		0.00376409	0	0.000409941	0.00255859	0.0012034	0	0.000754867	0.00098218	0.000463171		0	0.000394138	0	0.000136643	0	0.00016819	0	0.000161965
Intestinimonas	0.00779326	0.000991244	0.00571048	0.00471926	0.00430416	0.0105546	0.00793219	0.00629235		0.00438838	0.00139796	0.00222194	0.00339381	0.00327849	0.00209185	0.00200407	0.00773105	0.00283779	0		0.00518882	0.00137012	0.000529507	0.00646755	0.00378632	0	0.000735002	0.00129087	0.000862014		0.00174627	0.00170196	0.000142423	0.000774311	0.000795777	0.00409262	0.00060361	0.000580375
Oscillibacter	0.00362194	0	0.00235229	0.00200333	0.00176266	0.0157343	0.00195216	0.00256066		0.000581971	0.00203616	0.000838469	0.00093838	0	0.00312966	0.00184245	0.00270955	0.00112867	0		0.00100259	0.000435947	0.00397984	0.00035536	0.000807162	0	0	0.000757682	0.000450306		0.00101866	0	0	0	0.00023291	0.0015324	0.00215287	0
Oscillospira	0.00335741	0.00443995	0.00324987	0.00431591	0.00915488	0.0259886	0.0123554	0.00755707		0.00267392	0.00217292	0.00163501	0.00367532	0.000786245	0.00124862	0.00239196	0.0116334	0.00190261	0.000900355		0.00393999	0.00197214	0.00148604	0.00346476	0.000763135	0	0.00242352	0.00221692	0.000578964		0.00273582	0.00275897	0.00415401	0.00202687	0.00314429	0.00403655	0.00259552	0.000755837
Ruminiclostridium	0	0	0.000154756	0	0	0	0	0.000312276		0	0	0	0	0	0	0.000371723	0	0	0		0	0.000124556	0	0	0	0	0	0	0		0	0.000250815	0.000379795	0	0	0	0	0
Ruminiclostridium 9	0.00146505	0.00022716	0.00147018	0.00189577	0.0025415	0.00262739	0.00190274	0.00202979		0	0.000714177	0	0.000625586	0.000148348	0.000599987	0.00216569	0.00122224	0.0014189	0		0.00272633	0.00222125	0.000990691	0.00326931	0.000543	0	0.00129122	0.00246948	0.000694757		0.00235746	0.00175571	0.00344189	0.00111592	0.00149451	0.00186877	0.00229372	0.000593872
Ruminococcaceae NK4A214 group	0.0084037	0.00128036	0.00448791	0.00665537	0.00233654	0.0102994	0.00316299	0.00705743		0.00292559	0.0048169	0.00371023	0.0093056	0.00318949	0.00421613	0.0083072	0.00600813	0.00461142	0.00330676		0.0097972	0.00118328	0.002323	0.00664523	0.00707367	0.0265487	0.00240366	0.00454609	0.0102798		0.0045403	0.0044251	0.00142423	0.00350717	0.00242615	0.00870849	0.00567393	0.011432
Ruminococcaceae UCG-002	0.00162784	0.000764084	0.00295583	0.00247392	0.0013664	0.00557007	0.000988435	0.00243575		0.000644887	0.00141316	0.00308137	0.00217391	0	0	0.00735365	0.00209106	0.00288617	0		0.00721158	0.00977767	0.00018789	0.00156358	0.00180511	0	0.00913786	0.0145363	0.000669025		0.0098082	0.00741696	0.0143373	0.00790253	0.0141299	0.0010652	0.00889318	0.00114725
Ruminococcaceae UCG-003	0.000671482	0.000268462	0.00055712	0.000645369	0.00609414	0.0034081	0.00523871	0.00327889		0.00155717	0.000562225	0.000628852	0.000578668	0	0.00123241	0.00077577	0.0023414	0	0		0.00135437	0.00120404	0.000170809	0	0	0	0.00117203	0.00162761	0		0.00116418	0.0011645	0.00140049	0.000933728	0.00229028	0.000541945	0.000503008	0
Ruminococcaceae UCG-014	0.0260657	0.00691806	0.0267573	0.0068705	0.0156726	0.0171756	0.00501631	0.00972738		0.0029885	0.0238414	0.0121997	0.00805443	0.00795146	0.00956736	0.0328086	0.00331331	0.00736859	4.91103e-05		0.019225	0.00508605	0.00988983	0.00501057	0.00953918	0.00538669	0.00307906	0.00970956	0.00303635		0.00293955	0.00756029	0.00346563	0.00223184	0.00413416	0.00525126	0.00925535	0.0097584
Ruminococcus 1	0	0.000103255	0	0	0.000191296	0.00237216	0.00116141	0		0	0.00411792	0.000943278	0.000281514	0	0	0.00198791	0.00179655	0.000564334	0		0.0149684	0.00359137	0.000290375	0.011567	0.00278838	0	0.00655542	0.00620177	0.00037311		0.00363806	0.00444301	0.00956608	0.0025279	0.00657971	0.00016819	0.00543249	0.000134971
Ruminococcus 2	0.0219147	0.000516273	0.00013928	0	0	0.00978891	0.00027182	0		0.000424682	0.0180216	0.0101664	0.00317485	0.0013203	0.0248589	0.00709506	0.00219415	0.000677201	0		0.00225142	0.00483694	0	0	0	0	0.00377433	0.00454609	0		0.00299776	0.00225734	0.0038929	0.00259622	0.00331897	0	0.002676	0.000242948
Subdoligranulum	0.00537186	0.00130101	0.00407007	0.00286383	0.00250051	0.0017566	0.00101315	0.00541798		0.000393224	0.00173226	0.00207521	0.000719424	0.00271477	0.00145943	0.00252125	0.000338694	0.00180587	0.000212811		0.00443248	0.00566731	0.00297207	0.000550808	0.00152627	0.0119277	0.00643623	0.00735232	0.00163397		0.00593731	0.00566126	0.00947114	0.00567069	0.00690967	0.00224253	0.00629766	0.00523687
U. m. of Ruminococcaceae family	0.000183132	0.00123906	0.00298678	0.00572765	0.000970144	0.000825751	0.000370663	0.00696374		0.000581971	0.00443702	0.000817507	0.00539568	0.000904924	0.00160537	0.0019071	0.00571361	0.00591745	0.000130961		0.00543507	0.00311391	0.00210095	0.00826211	0.01312	0	0.00216528	0.00232917	0.00662592		0.00183358	0.00471174	0.00265856	0.00366659	0.0019021	0.00041113	0.00466791	0.00678904
Breznakia	0.000976702	0.00947877	0.003482	0.0033613	0.00206326	0.00303276	0.00153207	0.0128033		0.00363339	0.00382921	0.0117176	0.00392556	0.0101618	0.00669715	0.00631929	0.00312187	0.00183812	0.00564768		0.0102721	0.00247037	0.0267999	0.0125975	0.00675081	0.00654098	0.00444974	0.00101024	0.0285236		0.00407462	0.0047834	0.00201766	0.0123207	0.0671946	0.00241072	0.00229372	0.0101228
Candidatus Stoquefichus	0	0	0	0	0	0	0	0.000796303		0	0	0	0	0	0	0	0	0	0		0	0	0.00153728	0	0	0	0	0.000589308	0.0443615		0	0.00317102	0	0	0	0.000822261	0	0.0178432
Dielma	0.000305219	0.00268462	0.00151661	0.00328063	0.00143472	0.00342312	0.00553524	0.00655779		0.00410526	0.00176265	0.0014254	0.00345637	0.000252192	0.00110268	0.00025859	0.00159039	0.00569171	0		0.00246249	0.000373669	0.000666154	0.0058279	0.00111535	0.00269334	0.000516488	0.000280623	0.0126086		0.00078582	0.00206027	0	0	0	0.00250416	0.000764572	0.00627615
Dubosiella	0	0	0	0	0	0	0	0		0	0	0	0	0	0	0	0	0	0		0	0	0	0	0	0	0	0	0		0	0	0	0	0	0	0	0
Erysipelatoclostridium	0.00488351	0.00733108	0.00939367	0.00403356	0.00543827	0.00357325	0.00195216	0.0151766		0.00303569	0.00510561	0.0128286	0.00423835	0.00646798	0.00411883	0.00383036	0.0031366	0.000822315	0.00617153		0.0030957	0.00238733	0.0368605	0.0233471	0.00758732	0.00923432	0.00548272	0.0106075	0.0537665		0.00602462	0.00437135	0.0063853	0.0198588	0.00186328	0.00341986	0.00631778	0.0135916
Faecalibaculum	0	0	0	0	0	0	0	0		0	0	0	0	0	0	0	0	0	0		0	0.000186834	0	0	0	0	0	0	0		0.000232836	0.000376223	0	0	0.000213501	0	0	0
Faecalitalea	0.000203479	0.00324219	0	0.000470582	0.000314272	0.00159145	0.00084017	0.00132717		0.000566243	0.00185382	0.00274599	0.00126681	0.00201753	0.00299994	0.000597989	0.00134005	0.000693325	0.0017516		0.0126291	0.000747338	0.00181057	0.0119046	0.000909891	0.00538669	0	0.00258173	0.00209714		0.00509328	0.00503422	0.00092575	0.00753815	0.00141687	0.000392443	0.000784692	0.0215819
Merdibacter	0.000468003	0.00171403	0.000541645	0.000820157	0.00265082	0.00220701	0.000395374	0.00284171		0.000770719	0.00334296	0.00939085	0.00157961	0.00226973	0.00340533	0.000840418	0.00145785	0.000128991	0.00540213		0.00267356	0.00479542	0.00251089	0.00954141	0.00490167	0	0.00208582	0.00390066	0.0418527		0.00852761	0.0124333	0.00396411	0.0112958	0.0105392	0.000654071	0.00235408	0.0154947
Phascolarctobacterium	0.000671482	0	0.0254728	0.0377676	0	0	0.00736384	0.02951		0.0311276	0.000182343	0.000775584	0.0144041	0.000103844	0.0276318	0.0149821	0.0134299	0.0185263	0.000180071		0.00300776	0.003882	0	0.000213216	0	0	0.00401271	0.00412516	0		0.0032597	0.00184528	0.00301462	0.000979276	0.00250378	0	0.00201203	0.000202456
Pelosinus	0.0132058	0.000887989	0.00303321	0	0.00981075	0.00343813	0.0109222	0		0	0	0	9.3838e-05	0	0.0013297	0	0.000294516	0	0		0	0	0	0	0	0	0	0	0		0	0.000143323	0	0	0	0	0	0
Fusobacterium	0.00099705	0	0.00385342	0.0132704	0.00750154	0.0201784	0.00595532	0.010836		0.112399	0.00101808	0.000586928	0.000172036	0.0638639	0.0616041	0.00675566	0.00449137	0.0335376	0.0829473		0.0188908	0.00485769	0.00252797	0	0	0	0.00319825	0.00162761	0		0.00200821	0.0020961	0.00149544	0.00152585	0.00131982	0.0101474	0.00209251	5.39884e-05
Candidatus Saccharimonas	0	0	0	0	0	0	0	0		0	0	0	0	0	0	0.000145457	0	0	0		0	0	0	0	0	0	0	0	0		0	0	7.12115e-05	0	0	0	0.0343655	0
Paracoccus	0	0	0	0.000255459	0	0	0	0.000156138		0.000361766	0.000136757	0	9.3838e-05	0	0	0	0	0.000435343	0.00103132		0.0058748	0.00128708	0	0	0.000205459	0.0119277	0.00139054	0	0		0.000552985	0.00458633	0.00170908	0.00214074	0.000524048	0	0.000784692	0.000283439
U. m. of Rhodospirillales order	0.00913623	0	0.0109257	0.00295794	0.0100157	0.00121611	0.0130226	0.000858758		0.000251663	0.00474092	0.00132059	0.00986863	0.001706	0.00184861	0.00538191	0.000751016	0.0108513	0		0.00279669	0.00319694	0.00234008	0.00220323	0.000924567	0.00654098	0.00740961	0.00454609	0.000102927		0.00276492	0.00675409	0.00488986	0.00195855	0.00419238	0.00252285	0.00462767	0.00194358
Desulfovibrio	0.00984841	0.111123	0.033551	0.00489405	0.0206326	0.0103895	0.00383019	0.00440309		0.00541076	0.023112	0.00375215	0.0113231	0.03188	0.0133781	0.0144649	0.0277287	0.00609481	0.000589323		0.0237454	0.0025534	0.00281834	0.0161866	0.0503375	0	0.00369487	0.00482672	0.00626568		0.000669402	0.00351141	0.000664641	0.00346163	0.000640503	0.00431687	0.00913463	0.00502092
Idiomarina	0	0.00152817	0	0	0.000737856	0	0	0		0.00141561	0.00471053	0	0.00201752	0.0300405	0.000616203	0.000824256	0.00195853	0	0		0	0.00103797	0.00249381	0	0	0	0.00182757	0.0019363	0		0.00142612	0.00166613	0.0012106	0	0.00199915	0	0.00299793	0.00188959
Rivicola	0	0	0	0	0	0	0	0		0	0.000182343	0.000272502	0	0	0	0.000323238	0	0.000274105	0		0.00144232	0.00701667	0	0.000213216	0	0	0.00121176	0.00260979	0		0.00157164	0.0016303	0.000949487	0.000774311	0.00100928	0	0.000865174	0.000148468
Delftia	0	0	0	0	0	0	9.88435e-05	0		0.000424682	0	0	0	0.000519219	0.0127781	0	0	0.00254757	0.00517295		0	0	0	0	0	0	0	0.00098218	0		0	0	0	0.000250512	0.000407593	0.0200333	0	0.00566878
Extensimonas	0	0	0	0	0	0	0	0		0	0	0	0	0.000237357	0	0	0	0.000386972	0		0.000809104	0.01449	0	0	0	0	0.00150973	0.00317104	0		0.00145522	0.00234691	0.00132928	0.000683216	0.00153333	0	0.00116698	0
Hydrogenophaga	0	0	0	0	0	0	0	0		0	0	0	0	0	0	0.000290914	0	0.000225734	0		0.00131919	0.00110025	0	0	0	0	0.00206595	0.00300267	0		0.00293955	0.0011645	0.00173281	0.00109315	0.00157214	0	0.00217299	0
Gallionella	0	0	0	0	0	0	0	0		0	0	0.000356349	0	0	0	0.000678799	0	0.000370848	0		0.000773926	0.000622781	0	0	0	0	0.00272149	0.00204855	0		0.00157164	0.00146906	0.00132928	0.00141198	0.00184387	0	0.000865174	0
Zoogloea	0	0	0	0	0	0	0	0		0	0.000395077	0.00146732	0.000969659	0	0	0.00193943	0	0.00120929	0		0.00511846	0.0258662	0	0.000657415	0	0.0138515	0.00762813	0.00796969	0		0.00686865	0.00662869	0.00947114	0.00491915	0.00766663	0	0.00521116	0.000755837
Rickettsiella	0	0	0	0	0	0	0	0		0	0	0	0	0	0	0	0	0.0956949	0		0	0	0	0	0	0	0	0	0		0.00026194	0	0	0	0	0	0.000160963	0
U. m. of Diplorickettsiaceae family	0	0	0	0	0	0	0	0		0	0	0	0	0	0	0	0	0	0		0.0832322	0	0	0	0	0	0	0	0		0	0	0	0.000250512	0.000174683	0	0	0.000107977
Citrobacter	0	0.00189988	0.000619023	0.0167527	0.00218624	0.00717653	0.00825343	0		0	0.0028719	0.000922316	0.0752424	0.0016615	0.0516475	0	0	0.00154789	0.000654804		0	0	0.0161927	0	0.00297916	0.0142362	7.94597e-05	0.0040971	0.00721775		0	0.0165717	0	0	0	0.0053447	0.0137623	0
Enterobacter	0.0622851	0.145052	0.00270822	0.00795956	0.0045911	0.0500706	0.00812988	0		0.011954	0.0405258	0.00412946	0.00644354	0.00287795	0.0112376	0.0102143	0.0014284	0.0114963	0.00520569		0.00221624	0.0228146	0.311043	0	0.337687	0.0400154	0.126222	0.00373229	0.0600836		0.0234873	0.0109821	0.00348937	0.0704168	0.00407593	0.107212	0.0924931	0.0270212
Escherichia-Shigella	0	0	0.00403912	0	0.00348432	0	0	0		0.000251663	0.0086613	0.00310234	0.0009071	0.000637897	0	0.00416976	0	0.00722348	0.0453288		0.00868908	0.0152166	0.00143479	0.000497504	0	0.00654098	0.0127533	0.0190262	0		0.00934253	0.0114658	0.0204377	0.00876793	0.0176818	0	0.0126154	0.00565528
Hafnia-Obesumbacterium	0	0	0.000634498	0	0.00480973	0	0.00469507	0		0.023735	0.00753685	0.00171886	0.0396153	0.000949428	0.0272102	0.00109901	0.0489044	0.00254757	0.000802135		0	0.0168151	0.0148262	0	0	0.0207772	0	0.00277817	0.000681891		0.0110015	0.0140277	0.00189897	0.0124801	0	0.0154921	0.00784692	0.00136321
Klebsiella	0.0963882	0.0114819	0.00171779	0.00436969	0.00502835	0	0.00116141	0		0.00555232	0.0296915	0.00178175	0.0151861	0.196235	0.00345398	0.00260206	0.0187312	0.00506288	0.000278292		0.00316606	0.0161508	0.0163806	0.00287841	0.000543	0.0192382	0.000595948	0.00176792	0		0.0026194	0.00670035	0.00291967	0.0320656	0.0014751	0.000635383	0.00104626	0.00167364
Kluyvera	0	0	0.000665449	0	0.00437248	0	0.00501631	0		0.023735	0.00694423	0	0.0410072	0.000904924	0.0300642	0	0.00784885	0	0		0.00170615	0.00745262	0.00399693	0.000604112	0	0	0	0	0.00156964		0.0105067	0.00650328	0	0	0	0.00842817	0	0
Lelliottia	0	0	0.000340462	0	0	0	0	0		0	0	0	0	0	0	0.000339399	0.0321759	0.00172525	0		0	0.00429719	0	0	0.00267097	0.00692574	0	0	0		0.00218283	0	0	0.0380551	0	0.0190241	0	0.00074234
Pantoea	0	0.0829754	0	0.00489405	0	0	0	0		0.00210768	0.00484729	0	0	0	0	0.0107476	0	0	0		0	0	0.000683235	0	0	0	0	0	0		0	0	0.0010207	0	0.000349365	0	0	0
Pectobacterium	0	0.00175533	0	0	0	0	0	0		0	0.0051208	0	0.00222083	0.0333932	0	0	0.00212052	0	0		0	0	0	0	0	0	0	0	0		0	0	0	0	0	0	0	0
Pseudocitrobacter	0.0299725	0.0341153	0.00648426	0.108341	0.00545194	0.0435546	0.00254522	0.0109296		0.0126146	0.0423492	0.00226387	0.00145449	0.00875254	0.00330804	0.00210104	0.00384344	0.0227991	0.00481281		0.00459079	0.0085321	0.0311043	0.00126153	0.0454212	0.0223163	0	0	0.0280991		0.0078291	0.0485686	0.00265856	0.102756	0	0.0311712	0	0.0850182
Raoultella	0.0886967	0	0	0.000752931	0.00706429	0.000330301	0	0		0.0435535	0.007704	0	0	0	0	0	0.0159775	0	0		0.00116089	0.0131407	0	0.00268297	0	0	0.00105284	0	0		0.0039	0.00799025	0	0.013801	0.00161096	0	0	0
Salmonella	0.0220368	0	0	0.0109982	0	0	0	0		0	0.00381401	0	0	0	0	0	0	0	0		0	0	0	0	0	0	0	0	0		0	0	0	0.00639945	0	0	0	0.00170063
Acinetobacter	0.0241937	0	0.000495218	0	0	0.000120109	0.00103786	0.000296662		0.010444	0.0434129	0.000419234	0.000656866	0	0.00366479	0.0819407	0	0.0153983	0.102591		0.0029374	0.000498225	0	0	0	0	0.00131108	0.00072962	0		0.0128351	0.00487298	0.00147171	0.00432703	0.00227087	0.215171	0.00392346	0.00875962
Pseudomonas	0.000264523	0	6.19023e-05	0	0	0	0	0		0.0238136	0.00852454	0.000775584	0.000218955	0.000504384	0.000372965	0.00108285	0	0.00138665	0.00181708		0.00443248	0.00846983	0.0261167	0.00026652	0	0	0.00633691	0.00869931	5.14635e-05		0.0141448	0.00661077	0.0122959	0.00409929	0.00636621	0.00512044	0.00649886	0.00534485
Photobacterium	0	0	0	0	0	0	0	0		0	0	0	0	0	0	0	0	0	0		0	0	0	0	0	0	0	0	0		0	0	0.0432966	0	0	0	0	0
Stenotrophomonas	0	0	0	0	0	0	0	0		0.00237507	0.0116548	0.00178175	0	0.000103844	0.00019459	0	0	0	0		0.000809104	0	0	0	0.000176108	0.00192382	0	0.000336748	0		0.00165895	0.00213193	0.000237372	0.000614894	0.000795777	0.0308535	0.000140842	0.00116075
U. m. of Mollicutes RF39 order	0.0117611	0.00580291	0.0141601	0.00477305	0.00718727	0.00468426	0.00471978	0.00223277		0.00133696	0.0216836	0.00714795	0.00889897	0.014642	0.00444315	0.02476	0.00235613	0.00688488	0		0.00154785	0.00163999	0.00397984	0.00321601	0.00854124	0	0.00172825	0.000926056	0.000849148		0.00253209	0.002329	0	0.000341608	0.000737549	0.00401787	0.00372226	0.00797678
Akkermansia	0.0174178	0.133715	0.0311833	0.348163	0.0402678	0.0656397	0.0115647	0.0365831		0.0522359	0.0198602	0.0101245	0.0446512	0.0816211	0.0132484	0.0518958	0.117954	0.0236375	0.0147986		0.0882803	0.00570883	0.0089333	0.0286775	0.0656589	0.0123124	0.0130513	0.00496703	0.02954		0.00806193	0.012075	0.00550703	0.00910954	0.00690967	0.00171927	0.0146074	0.0140775
Poorly represented taxa	0.0552854	0.0504295	0.0856727	0.0683554	0.0963585	0.0952917	0.0866116	0.0543516		0.0819164	0.107051	0.0751897	0.0760244	0.0541322	0.0491503	0.119743	0.0859987	0.0875524	0.0602911		0.182523	0.242926	0.0642924	0.0989321	0.0615351	0.0854175	0.196722	0.268388	0.0354583		0.208446	0.201673	0.250831	0.112822	0.237297	0.0377306	0.201183	0.0492509

## Sheet: Supplementary_Table_S7_
Supplementary Table S7: Details of PERMANOVA test values. One-way PERMANOVA test values (p values, sequential Bonferroni significance) for the gut microbiota of IL (island lizard), IL_F (fed island lizard), MA (mainland lizard) and MA_F (fed mainland lizard), with Bray-Curtis similarity test. Statistically significant differences are reported in bold.
	IL	IL_F	MA	MA_F
IL		0.0023	0.002	0.0002
IL_F	0.0023		0.0002	0.0001
MA	0.0025	0.0002		0.2722
MA_F	0.0002	0.0001	0.2722

## Sheet: Supplementary_Table_S8_
Supplementary Table S8: SIMPER Analysis for IL vs IL_F lizards. Details of contribution of bacterial genera to differences among the gut microbiota of IL (island lizard) vs IL_F (fed island lizard) populations calculated using SIMPER (Similarity Percentages Species Contributions).
Overall average dissimilarity 58.99
Taxon	Average dissim	Contribution %	Cumulative %	Mean IL_F	Mean IL
Eisenbergiella	5.425	9.197	9.197	0.0505	0.139
Akkermansia	3.864	6.55	15.75	0.043	0.0856
Bacteroides	3.572	6.055	21.8	0.0973	0.111
Romboutsia	3.305	5.602	27.4	0.0625	0.00188
Lachnospiraceae UCG-007	2.513	4.26	31.66	0.0233	0.0575
Clostridium sensu stricto 1	2.399	4.067	35.73	0.0507	0.00739
Clostridium sensu stricto 19	1.93	3.271	39	0.0274	0.0187
Odoribacter	1.918	3.251	42.25	0.0459	0.0274
Fusobacterium	1.874	3.177	45.43	0.0367	0.00782
Klebsiella	1.844	3.125	48.56	0.0279	0.015
Enterobacter	1.78	3.018	51.57	0.0106	0.0351
Parabacteroides	1.587	2.69	54.26	0.06	0.0445
Pseudocitrobacter	1.435	2.433	56.7	0.0104	0.0302
Acinetobacter	1.425	2.415	59.11	0.0259	0.00327
Alistipes	1.222	2.072	61.18	0.019	0.0286
Desulfovibrio	1.185	2.01	63.19	0.0138	0.0248
Lachnoclostridium	0.9346	1.584	64.78	0.00634	0.021
Raoultella	0.8916	1.512	66.29	0.00672	0.0121
Citrobacter	0.8207	1.391	67.68	0.0135	0.00461
Hafnia-Obesumbacterium	0.8099	1.373	69.05	0.0154	0.00127
Phascolarctobacterium	0.7903	1.34	70.39	0.0121	0.0126
Helicobacter	0.751	1.273	71.67	0.00332	0.0141
Pantoea	0.6451	1.094	72.76	0.00177	0.011
Lachnospiraceae NK4A136 group	0.6306	1.069	73.83	0.00661	0.0147
Kluyvera	0.5929	1.005	74.83	0.0111	0.00126
Ruminococcaceae UCG-014	0.56	0.9494	75.78	0.0108	0.0143
Coprococcus 3	0.5542	0.9394	76.72	0.0146	0.00616
Chryseobacterium	0.5329	0.9034	77.63	0.00993	2.88e-05
Rickettsiella	0.5206	0.8825	78.51	0.00957	0
Ruminococcus 2	0.429	0.7273	79.24	0.00679	0.00408
Eubacterium coprostanoligenes group (Ruminococcaceae family)	0.3949	0.6694	79.9	0.00548	0.00795
U. m. of Mollicutes RF39 order	0.3851	0.6528	80.56	0.00922	0.00692
Ruminococcus gnavus group (Lachnospiraceae family)	0.3804	0.6448	81.2	0.00271	0.00761
Escherichia-Shigella	0.3761	0.6375	81.84	0.00703	0.00094
Oscillospira	0.3735	0.6332	82.47	0.0029	0.0088
Eubacterium xylanophilum group (Lachnospiraceae family)	0.3621	0.6138	83.09	0.00474	0.00757
Sphingobacterium	0.3224	0.5466	83.63	0.00596	0
Hydrogenoanaerobacterium	0.315	0.5339	84.17	0.0018	0.0071
Myroides	0.3113	0.5277	84.7	0.0058	0
Faecalibacterium	0.301	0.5103	85.21	0.00563	0.000242
U. m. of Dysgonomonadaceae family	0.2998	0.5083	85.71	0.00559	0.00344
U. m. of Rhodospirillales order	0.2844	0.4822	86.2	0.00367	0.00602
Butyricicoccus	0.2823	0.4786	86.67	0.00276	0.00754
U. m. of Weeksellaceae family	0.2815	0.4771	87.15	0.00525	3.05e-05
Pelosinus	0.2763	0.4685	87.62	0.000172	0.00516
Christensenellaceae R-7 group	0.269	0.4561	88.08	0.00466	0.00525
Eubacterium fissicatena group (Lachnospiraceae family)	0.256	0.434	88.51	0.00596	0.00775
Pontibacillus	0.2371	0.4019	88.91	1.52e-05	0.0044
Salmonella	0.2325	0.3942	89.31	0.000381	0.00413
Pectobacterium	0.2324	0.3941	89.7	0.00429	0.000219
Lachnospiraceae AC2044 group	0.2306	0.3909	90.09	0.00422	5.44e-05
Macellibacteroides	0.2289	0.388	90.48	0.00512	0.00437
Idiomarina	0.2198	0.3727	90.85	0.00416	0.000283
Breznakia	0.2173	0.3685	91.22	0.00569	0.00459
Intestinimonas	0.2095	0.3552	91.58	0.00293	0.00604
Pseudomonas	0.2077	0.352	91.93	0.00385	4.09e-05
Erysipelatoclostridium	0.2065	0.3501	92.28	0.00498	0.00647
Angelakisella	0.2036	0.3452	92.62	0.00265	0.00456
U. m. of Lachnospiraceae family	0.2034	0.3448	92.97	0.00303	0.00532
Flavobacterium	0.1952	0.3309	93.3	0.00361	3.37e-06
U. m. of Clostridiales vadinBB60 group family	0.194	0.3289	93.63	0.00231	0.00426
Lelliottia	0.1871	0.3171	93.94	0.00342	4.25e-05
U. m. of Muribaculaceae family	0.1668	0.2827	94.23	0.00391	0.00349
Prevotella 9	0.1633	0.2769	94.5	0.003	0
Ruminococcaceae NK4A214 group	0.1622	0.275	94.78	0.00504	0.00546
Oscillibacter	0.1615	0.2738	95.05	0.00132	0.00375
Epulopiscium	0.1552	0.2631	95.32	0.000267	0.00272
Roseburia	0.1441	0.2443	95.56	0.00164	0.00156
U. m. of Ruminococcaceae family	0.1391	0.2359	95.8	0.00274	0.00241
GCA-900066225	0.1357	0.2301	96.03	0.00154	0.00193
Lactobacillus	0.1318	0.2235	96.25	0.00242	3.75e-06
Dielma	0.1248	0.2116	96.46	0.00196	0.00309
Blautia	0.1204	0.2041	96.67	0.00193	0.00186
Merdibacter	0.1173	0.1989	96.86	0.00286	0.00145
Ruminococcaceae UCG-003	0.1173	0.1989	97.06	0.000768	0.00252
Empedobacter	0.1167	0.1979	97.26	0.00219	0
Delftia	0.1148	0.1946	97.46	0.00214	1.24e-05
Ruminococcaceae UCG-002	0.1064	0.1804	97.64	0.00196	0.00227
Subdoligranulum	0.1061	0.1798	97.82	0.0014	0.00304
Lachnoclostridium 5	0.09766	0.1655	97.98	0.000483	0.00199
Streptomyces	0.09711	0.1646	98.15	0.00178	0
Solibacillus	0.09293	0.1575	98.3	0.00173	0
Stenotrophomonas	0.08819	0.1495	98.45	0.00161	0
U. m. of Paludibacteraceae family	0.07469	0.1266	98.58	0.000756	0.00118
Staphylococcus	0.07206	0.1222	98.7	0.0014	8.85e-05
Ruminiclostridium 9	0.06862	0.1163	98.82	0.00069	0.00177
Clostridium sensu stricto 3	0.06704	0.1136	98.93	0.00106	0.000312
Anaerosporobacter	0.06376	0.1081	99.04	0.000839	0.000759
Faecalitalea	0.06253	0.106	99.15	0.00158	0.000999
Lachnospiraceae UCG-009	0.05872	0.09954	99.25	0.00106	3.9e-05
Ruminococcus 1	0.0586	0.09934	99.35	0.000969	0.000478
Eubacterium eligens group (Lachnospiraceae family)	0.05031	0.08528	99.43	0.000922	0
Anaerostipes	0.04851	0.08224	99.51	7.27e-05	0.000888
Streptococcus	0.04479	0.07594	99.59	0.000821	0
Zoogloea	0.03266	0.05536	99.64	0.000598	0
Bifidobacterium	0.02917	0.04945	99.69	0.000537	1.51e-05
Agathobacter	0.02911	0.04935	99.74	0.000532	0
Mucispirillum	0.02806	0.04757	99.79	0.000467	0.000298
Lachnospira	0.02421	0.04104	99.83	0.000419	9.95e-05
Cutibacterium	0.01388	0.02354	99.85	0.000256	7.75e-06
Arcobacter	0.01267	0.02149	99.88	0.000232	0
Paracoccus	0.0116	0.01967	99.9	0.000206	5.14e-05
Marvinbryantia	0.01062	0.01801	99.91	0.000196	0
Gallionella	0.007702	0.01306	99.93	0.000141	0
Rivicola	0.005755	0.009756	99.94	0.000105	0
U. m. of Campylobacterales order	0.005541	0.009394	99.95	0.000101	0
Candidatus Stoquefichus	0.005333	0.009041	99.96	0	9.95e-05
Atopobium	0.00532	0.009019	99.96	9.77e-05	0
Ruminiclostridium	0.004563	0.007736	99.97	3.72e-05	5.84e-05
Sulfuricurvum	0.004555	0.007722	99.98	8.41e-05	0
Jeotgalibacillus	0.003585	0.006078	99.99	5.91e-05	1.5e-05
Extensimonas	0.003372	0.005716	99.99	6.24e-05	0
Hydrogenophaga	0.002841	0.004816	100	5.17e-05	0
Lachnospiraceae FCS020 group	0.00134	0.002272	100	2.42e-05	0
Candidatus Saccharimonas	0.0008029	0.001361	100	1.45e-05	0
Photobacterium	0	0	100	0	0
Lachnospiraceae UCG-006	0	0	100	0	0
Lachnospiraceae UCG-001	0	0	100	0	0
U. m. of Diplorickettsiaceae family	0	0	100	0	0
ASF356	0	0	100	0	0
Faecalibaculum	0	0	100	0	0
Candidatus Arthromitus	0	0	100	0	0

## Sheet: Supplementary_Table_S9_
Supplementary Table S9: SIMPER Analysis for MA vs MA_F lizards. Details of contribution of bacterial genera to determine differences among the gut microbiota of MA (mainland lizard) vs MA_F (fed mainland lizard) populations calculated using SIMPER (Similarity Percentages Species Contributions).
Overall average dissimilarity 49.17
Taxon	Av. dissim	Contrib. %	Cumulative %	Mean MA	Mean MA_F
Enterobacter	5.614	11.42	11.42	0.1	0.0424
Bacteroides	3.386	6.886	18.3	0.162	0.16
Parabacteroides	2.929	5.957	24.26	0.069	0.0616
Faecalibacterium	2.768	5.63	29.89	0.0466	0.0454
Eisenbergiella	1.985	4.037	33.93	0.0423	0.0141
Pseudocitrobacter	1.931	3.928	37.85	0.0157	0.0348
Acinetobacter	1.727	3.513	41.37	0.000608	0.0317
Lachnospiraceae UCG-007	1.348	2.742	44.11	0.026	0.0099
Akkermansia	1.285	2.614	46.72	0.0286	0.00901
Prevotella 9	1.074	2.184	48.91	0.0161	0.0235
Lactobacillus	0.9751	1.983	50.89	0.0129	0.0214
Romboutsia	0.9627	1.958	52.85	0.00591	0.0167
Clostridium sensu stricto 1	0.9022	1.835	54.68	0.00888	0.0138
Breznakia	0.8543	1.737	56.42	0.011	0.0132
Cutibacterium	0.7737	1.574	57.99	0.00254	0.0134
Erysipelatoclostridium	0.7679	1.562	59.56	0.0169	0.00773
Desulfovibrio	0.6205	1.262	60.82	0.0123	0.00343
Odoribacter	0.5766	1.173	61.99	0.0095	0.00771
U. m. of Diplorickettsiaceae family	0.563	1.145	63.14	0.00925	6.67e-05
Alistipes	0.5628	1.144	64.28	0.0211	0.0179
Merdibacter	0.5152	1.048	65.33	0.00803	0.00816
Klebsiella	0.498	1.013	66.34	0.00675	0.00614
Hafnia-Obesumbacterium	0.4871	0.9906	67.33	0.00621	0.00801
Escherichia-Shigella	0.4772	0.9704	68.3	0.00713	0.0107
Lelliottia	0.458	0.9314	69.23	0.00154	0.0075
Eubacterium xylanophilum group (Lachnospiraceae family)	0.4461	0.9072	70.14	0.00458	0.00639
Lachnoclostridium	0.4318	0.8782	71.02	0.00935	0.0107
Eubacterium fissicatena group (Lachnospiraceae family)	0.4083	0.8304	71.85	0.011	0.0056
Roseburia	0.4015	0.8166	72.67	0.00392	0.00554
Candidatus Stoquefichus	0.3997	0.8128	73.48	0.00517	0.00273
Pseudomonas	0.392	0.7972	74.28	0.00604	0.00756
Zoogloea	0.3851	0.7832	75.06	0.00679	0.00519
Citrobacter	0.3751	0.7627	75.82	0.00498	0.00446
Ruminococcaceae UCG-002	0.3598	0.7318	76.55	0.00499	0.00809
Eubacterium eligens group (Lachnospiraceae family)	0.3591	0.7303	77.28	0.00617	0.00768
Coprococcus 3	0.3496	0.711	77.99	0.00196	0.00573
Photobacterium	0.3367	0.6846	78.68	0	0.00541
Faecalitalea	0.3291	0.6692	79.35	0.00423	0.00535
Ruminococcaceae NK4A214 group	0.3271	0.6651	80.01	0.00787	0.00527
Christensenellaceae R-7 group	0.3215	0.6539	80.67	0.00626	0.00847
Flavobacterium	0.3035	0.6173	81.28	0.00183	0.00602
Lachnospira	0.2905	0.5909	81.88	0.00379	0.00619
Helicobacter	0.2873	0.5843	82.46	0.00609	0.0025
Streptococcus	0.2816	0.5728	83.03	0.00281	0.00574
Agathobacter	0.2778	0.5649	83.6	0.00285	0.00633
Ruminococcus 1	0.2721	0.5534	84.15	0.00515	0.00406
Candidatus Saccharimonas	0.2597	0.5282	84.68	0	0.0043
Ruminococcaceae UCG-014	0.2567	0.522	85.2	0.00777	0.00557
Stenotrophomonas	0.255	0.5185	85.72	0.000361	0.0047
U. m. of Muribaculaceae family	0.252	0.5124	86.23	0.00445	0.00633
Raoultella	0.2477	0.5038	86.74	0.002	0.00341
Blautia	0.2432	0.4947	87.23	0.00444	0.00594
Fusobacterium	0.2353	0.4786	87.71	0.00346	0.00259
Lachnospiraceae NK4A136 group	0.2215	0.4504	88.16	0.00569	0.00545
Staphylococcus	0.2206	0.4487	88.61	0.0015	0.00463
U. m. of Clostridiales vadinBB60 group family	0.2172	0.4417	89.05	0.00451	0.00193
Kluyvera	0.2143	0.4359	89.49	0.0017	0.00318
U. m. of Ruminococcaceae family	0.1967	0.4	89.89	0.00479	0.00333
Subdoligranulum	0.1928	0.3922	90.28	0.00472	0.00593
Sphingobacterium	0.1882	0.3827	90.66	5.47e-05	0.00333
Macellibacteroides	0.1866	0.3796	91.04	0.00289	0.0024
Delftia	0.1841	0.3745	91.41	0.000109	0.0033
Arcobacter	0.1821	0.3703	91.79	0.00252	0.00176
Clostridium sensu stricto 3	0.1801	0.3664	92.15	0.000309	0.00314
Dielma	0.169	0.3437	92.5	0.00295	0.00155
Bifidobacterium	0.1681	0.3418	92.84	0.00217	0.00325
Sulfuricurvum	0.1571	0.3196	93.16	0.00276	0.0018
Paracoccus	0.1554	0.316	93.47	0.0023	0.00132
Extensimonas	0.1516	0.3084	93.78	0.00222	0.00106
U. m. of Mollicutes RF39 order	0.15	0.3051	94.09	0.00249	0.00271
Jeotgalibacillus	0.1418	0.2884	94.37	0.00201	0.000701
U. m. of Paludibacteraceae family	0.1399	0.2846	94.66	0.00203	0.00102
U. m. of Campylobacterales order	0.1363	0.2773	94.94	0.00188	0.00125
U. m. of Lachnospiraceae family	0.1354	0.2753	95.21	0.00173	0.00184
Eubacterium coprostanoligenes group (Ruminococcaceae family)	0.1342	0.2729	95.48	0.00354	0.00266
U. m. of Rhodospirillales order	0.1338	0.2721	95.76	0.00334	0.00371
Streptomyces	0.1331	0.2707	96.03	0.00108	0.00221
GCA-900066225	0.1276	0.2595	96.29	0.00211	0.000959
Ruminococcus 2	0.1232	0.2506	96.54	0.00171	0.00225
Anaerosporobacter	0.1161	0.2362	96.77	0.00157	0.000855
Intestinimonas	0.1118	0.2273	97	0.00225	0.0013
Phascolarctobacterium	0.1101	0.2238	97.22	0.00169	0.00173
Empedobacter	0.09511	0.1934	97.42	2.87e-05	0.00168
Anaerostipes	0.09322	0.1896	97.61	0.00159	0.00108
Rivicola	0.08981	0.1826	97.79	0.00139	0.000868
Oscillospira	0.08839	0.1798	97.97	0.00187	0.00278
Hydrogenophaga	0.07163	0.1457	98.12	0.000832	0.00133
Idiomarina	0.06987	0.1421	98.26	0.000811	0.0014
Marvinbryantia	0.06893	0.1402	98.4	0.000842	0.00062
Ruminiclostridium 9	0.0665	0.1352	98.53	0.00158	0.00187
Hydrogenoanaerobacterium	0.06336	0.1289	98.66	0.00113	0.000108
Gallionella	0.06187	0.1258	98.79	0.000685	0.00106
Pontibacillus	0.06077	0.1236	98.91	0.00104	0
Butyricicoccus	0.05893	0.1198	99.03	0.00156	0.0016
Oscillibacter	0.0576	0.1171	99.15	0.000865	0.000617
Salmonella	0.05756	0.1171	99.27	0	0.00101
Ruminococcus gnavus group (Lachnospiraceae family)	0.05305	0.1079	99.37	0.000945	0.000923
Ruminococcaceae UCG-003	0.04781	0.09723	99.47	0.000614	0.001
U. m. of Weeksellaceae family	0.03626	0.07374	99.54	0	0.000649
Angelakisella	0.03444	0.07004	99.61	0.000652	0.00028
ASF356	0.03099	0.06303	99.68	0.000384	0.000213
Atopobium	0.02884	0.05865	99.74	0.000364	0.000487
Lachnoclostridium 5	0.02545	0.05176	99.79	0.000407	0.000342
Chryseobacterium	0.023	0.04677	99.83	7.36e-05	0.000399
Candidatus Arthromitus	0.01388	0.02823	99.86	5.58e-05	0.000236
Pantoea	0.01322	0.02689	99.89	7.59e-05	0.000171
Clostridium sensu stricto 19	0.01281	0.02606	99.92	0.000198	2.67e-05
Myroides	0.009266	0.01884	99.93	4.06e-05	0.00015
Solibacillus	0.008213	0.0167	99.95	0.000135	0
Faecalibaculum	0.006546	0.01331	99.96	2.08e-05	0.000103
Ruminiclostridium	0.005267	0.01071	99.98	1.39e-05	7.89e-05
Mucispirillum	0.004527	0.009207	99.98	4.82e-05	6.61e-05
Rickettsiella	0.003199	0.006506	99.99	0	5.29e-05
Lachnospiraceae UCG-001	0.002216	0.004507	100	0	3.56e-05
Pelosinus	0.001079	0.002194	100	0	1.79e-05
Lachnospiraceae UCG-006	0.0009937	0.002021	100	1.56e-05	0
Lachnospiraceae UCG-009	0	0	100	0	0
Pectobacterium	0	0	100	0	0
Lachnospiraceae FCS020 group	0	0	100	0	0
Lachnospiraceae AC2044 group	0	0	100	0	0
Epulopiscium	0	0	100	0	0
U. m. of Dysgonomonadaceae family	0	0	100	0	0

[truncated: 3 more sheets: Supplementary_Table_S10_, Supplementary_Table_S11_, Foglio2]
